# Supplementary material for: Identification of a Locus Conferring Dominant Susceptibility to Pyrenophora tritici-repentis in Barley
Source: Front Plant Sci. 2020 Feb 28;11:158. doi: 10.3389/fpls.2020.00158 (PMC7059616; doi:10.3389/fpls.2020.00158)
Supplement: Supplementary file 1 [file DataSheet_1.xlsx]

## Sheet: Supplementary Table 1
Supplementary Table 1. The predicted genes located within the barley Spr1 locus. Homologus presence within bread wheat Tsc2 locus are highlighted (blue = BLASTP hit; yellow = BLASTN hit; green = BLASTP and BLASTN; e-value set at e-10) and orthologs are marked with an asterix and annotation highlighted when identity was greater than 50% over 50% of the BLASTP query length (Supplementary Table 2).
Representative Gene Model	Gene	Chromosome and physical region	Confidence	Annotation	Gene Onology Terms	Pfam identifiers	InterProScan identifiers
HORVU2Hr1G004230.5	HORVU2Hr1G004230	chr2H:9658469-9661045	HC_G	12-oxophytodienoate reductase 2	GO:0003824, GO:0010181, GO:0016491, GO:0055114	PF00724	IPR001155, IPR013785
*HORVU2Hr1G004280.8	HORVU2Hr1G004280	chr2H:9668920-9673795	HC_G	2-oxoglutarate (2OG) and Fe(II)-dependent oxygenase superfamily protein	GO:0016491, GO:0055114	PF03171, PF14226	IPR005123, IPR026992, IPR027443
HORVU2Hr1G004290.1	HORVU2Hr1G004290	chr2H:9699845-9700365	HC_u	undescribed protein	none	none	none
HORVU2Hr1G004300.1	HORVU2Hr1G004300	chr2H:9736950-9737255	HC_G	NADH-ubiquinone oxidoreductase chain 1	GO:0016020, GO:0055114	PF00146	IPR001694
*HORVU2Hr1G004330.1	HORVU2Hr1G004330	chr2H:9740273-9741294	HC_G	Methylobacterium aquaticum DNA, complete genome, strain: MA-22A	none	none	none
*HORVU2Hr1G004340.1	HORVU2Hr1G004340	chr2H:9740517-9741265	HC_G	Orf108a	none	none	none
HORVU2Hr1G004390.1	HORVU2Hr1G004390	chr2H:9799026-9799395	HC_U	hypothetical protein chrM:11918-12241 FORWARD	none	none	none
HORVU2Hr1G004420.1	HORVU2Hr1G004420	chr2H:9808990-9810524	HC_G	ATP synthase subunit alpha	GO:0005524, GO:0015986, GO:0015991, GO:0015992, GO:0016820, GO:0033178, GO:0045261, GO:0046034, GO:0046933, GO:0046961	PF00006, PF00306, PF02874	IPR000194, IPR000793, IPR004100, IPR005294, IPR020003, IPR023366, IPR027417
HORVU2Hr1G004430.1	HORVU2Hr1G004430	chr2H:9815036-9815855	HC_G	Sec-independent protein translocase protein TatC	GO:0016021	PF00902	IPR002033
HORVU2Hr1G004440.1	HORVU2Hr1G004440	chr2H:9818846-9819216	HC_G	Cytochrome P450 superfamily protein	GO:0005506, GO:0016705, GO:0020037, GO:0055114	PF00067	IPR001128, IPR002401
HORVU2Hr1G004460.4	HORVU2Hr1G004460	chr2H:9835748-9852979	HC_G	actin-related protein 9	none	PF00022	IPR004000
HORVU2Hr1G004480.2	HORVU2Hr1G004480	chr2H:9874791-9877512	HC_G	Cytochrome P450 superfamily protein	GO:0005506, GO:0016705, GO:0020037, GO:0055114	PF00067	IPR001128, IPR002401, IPR017972
HORVU2Hr1G004500.1	HORVU2Hr1G004500	chr2H:9958854-9959503	HC_G	Cytochrome P450 superfamily protein	GO:0005506, GO:0016705, GO:0020037, GO:0055114	PF00067	IPR001128, IPR002401
HORVU2Hr1G004510.2	HORVU2Hr1G004510	chr2H:10029925-10031784	HC_G	Cytochrome P450 superfamily protein	GO:0005506, GO:0016705, GO:0020037, GO:0055114	PF00067	IPR001128, IPR002401, IPR017972
HORVU2Hr1G004530.2	HORVU2Hr1G004530	chr2H:10042233-10044248	HC_G	Cytochrome P450 superfamily protein	GO:0005506, GO:0016705, GO:0020037, GO:0055114	PF00067	IPR001128, IPR002401, IPR017972
HORVU2Hr1G004540.5	HORVU2Hr1G004540	chr2H:10050664-10055844	HC_G	KS protein	GO:0000287, GO:0008152, GO:0010333, GO:0016829	PF01397, PF03936	IPR001906, IPR005630, IPR008930, IPR008949
HORVU2Hr1G004550.1	HORVU2Hr1G004550	chr2H:10214915-10217531	HC_G	Cytochrome P450 superfamily protein	GO:0005506, GO:0016705, GO:0020037, GO:0055114	PF00067	IPR001128, IPR002401, IPR017972
HORVU2Hr1G004590.1	HORVU2Hr1G004590	chr2H:10243590-10244306	HC_G	Cytochrome f	GO:0005506, GO:0009055, GO:0015979, GO:0020037, GO:0031361	PF16639	IPR002325, IPR024094
HORVU2Hr1G004600.1	HORVU2Hr1G004600	chr2H:10285381-10286417	HC_G	Cytochrome P450 superfamily protein	GO:0005506, GO:0016705, GO:0020037, GO:0055114	PF00067	IPR001128, IPR002401, IPR017972
HORVU2Hr1G004610.1	HORVU2Hr1G004610	chr2H:10359304-10360321	HC_G	Cytochrome P450 superfamily protein	GO:0005506, GO:0016705, GO:0020037, GO:0055114	PF00067	IPR001128, IPR002401, IPR017972
HORVU2Hr1G004620.7	HORVU2Hr1G004620	chr2H:10498995-10503673	HC_G	Copalyl diphosphate synthase 2	GO:0000287, GO:0008152, GO:0010333, GO:0016829	PF01397, PF03936	IPR001906, IPR005630, IPR008930, IPR008949
HORVU2Hr1G004640.2	HORVU2Hr1G004640	chr2H:10515439-10517295	HC_G	Cytochrome P450 superfamily protein	GO:0005506, GO:0016705, GO:0020037, GO:0055114	PF00067	IPR001128, IPR002401, IPR017972
HORVU2Hr1G004650.1	HORVU2Hr1G004650	chr2H:10605302-10606879	HC_G	Cytochrome P450 superfamily protein	GO:0005506, GO:0016705, GO:0020037, GO:0055114	PF00067	IPR001128, IPR002401, IPR017972
HORVU2Hr1G004660.1	HORVU2Hr1G004660	chr2H:10751428-10753034	HC_U	DOMAIN OF UNKNOWN FUNCTION 724 5	none	PF05266	IPR007930
*HORVU2Hr1G004690.2	HORVU2Hr1G004690	chr2H:10830891-10831933	HC_G	Chalcone synthase 3	GO:0003824, GO:0008152	PF00195, PF02797	IPR001099, IPR012328, IPR016039
HORVU2Hr1G004710.1	HORVU2Hr1G004710	chr2H:10854799-10856557	HC_G	O-methyltransferase family protein	GO:0008168, GO:0008171, GO:0046983	PF00891, PF08100	IPR001077, IPR011991, IPR012967, IPR016461, IPR029063
*HORVU2Hr1G004720.5	HORVU2Hr1G004720	chr2H:10879600-10898736	HC_G	UDP-Glycosyltransferase superfamily protein	GO:0008152, GO:0016758	PF00201	IPR002213
*HORVU2Hr1G004730.1	HORVU2Hr1G004730	chr2H:10879600-10898736	HC_G	Lipid A export ATP-binding/permease protein MsbA	GO:0005524, GO:0006810, GO:0016021, GO:0016887, GO:0042626, GO:0055085	PF00005, PF00664	IPR003439, IPR003593, IPR011527, IPR017871, IPR027417
*HORVU2Hr1G004790.1	HORVU2Hr1G004790	chr2H:10900002-10902020	HC_G	UDP-Glycosyltransferase superfamily protein	GO:0008152, GO:0016758	PF00201	IPR002213
*HORVU2Hr1G004820.2	HORVU2Hr1G004820	chr2H:10947709-10948702	HC_G	E2F transcription factor 1	none	none	none
*HORVU2Hr1G004830.1	HORVU2Hr1G004830	chr2H:10949989-10953554	HC_G	Protein kinase superfamily protein	GO:0004672, GO:0005524, GO:0006468	PF00069, PF08276	IPR000719, IPR002290, IPR003609, IPR008271, IPR011009, IPR013320, IPR017441
HORVU2Hr1G004850.2	HORVU2Hr1G004850	chr2H:10990529-10991046	HC_G	serpin 3	none	PF00079	IPR023796
*HORVU2Hr1G004870.3	HORVU2Hr1G004870	chr2H:11021587-11050293	HC_G	NAD(P)-binding Rossmann-fold superfamily protein	none	none	none
*HORVU2Hr1G004890.4	HORVU2Hr1G004890	chr2H:11026646-11027962	HC_G	Sulfate adenylyltransferase	GO:0004781	PF01747, PF14306	IPR014729, IPR015947, IPR024951, IPR025980
HORVU2Hr1G004900.1	HORVU2Hr1G004900	chr2H:11035568-11037033	HC_G	serpin 2	none	PF00079	IPR023796
HORVU2Hr1G004920.1	HORVU2Hr1G004920	chr2H:11056333-11056826	HC_U	unknown protein; BEST Arabidopsis thaliana protein match is: unknown protein .	none	none	none
HORVU2Hr1G004930.1	HORVU2Hr1G004930	chr2H:11057776-11190249	HC_TE?	zinc finger (Ran-binding) family protein	GO:0008270	PF00641	IPR001876
*HORVU2Hr1G004960.1	HORVU2Hr1G004960	chr2H:11116194-11120048	HC_G	Nicotianamine synthase-like 5 protein	GO:0030410, GO:0030418	PF03059	IPR004298, IPR029063
*HORVU2Hr1G004980.2	HORVU2Hr1G004980	chr2H:11120254-11123252	HC_G	NAD(P)-binding Rossmann-fold superfamily protein	none	none	IPR016040
*HORVU2Hr1G005000.3	HORVU2Hr1G005000	chr2H:11126140-11129656	HC_G	Carboxymethylenebutenolidase homolog	GO:0016787	PF01738	IPR002925, IPR029058
HORVU2Hr1G005020.2	HORVU2Hr1G005020	chr2H:11167193-11168154	HC_U	unknown protein; BEST Arabidopsis thaliana protein match is: unknown protein .	none	none	none
HORVU2Hr1G005040.1	HORVU2Hr1G005040	chr2H:11174012-11175402	HC_G	serpin 2	none	PF00079	IPR023796
HORVU2Hr1G005060.4	HORVU2Hr1G005060	chr2H:11191656-11196197	HC_G	Sulfate adenylyltransferase	GO:0000103, GO:0004781	PF01747, PF14306	IPR002650, IPR014729, IPR015947, IPR024951, IPR025980
HORVU2Hr1G005080.1	HORVU2Hr1G005080	chr2H:11198549-11199694	HC_TE?	F-box protein PP2-A13	none	none	none
HORVU2Hr1G005100.2	HORVU2Hr1G005100	chr2H:11221402-11224965	HC_G	Protein kinase superfamily protein	GO:0004672, GO:0005524, GO:0006468	PF00069, PF08276	IPR000719, IPR002290, IPR003609, IPR008271, IPR011009, IPR013320, IPR017441
HORVU2Hr1G005110.4	HORVU2Hr1G005110	chr2H:11225753-11228859	HC_G	E2F transcription factor 1	none	PF16421	IPR032198
HORVU2Hr1G005120.6	HORVU2Hr1G005120	chr2H:11234571-11236960	HC_G	LRR receptor-like serine/threonine-protein kinase FEI 1	none	none	none
*HORVU2Hr1G005140.20	HORVU2Hr1G005140	chr2H:11265046-11266023	HC_G	Glyoxylate/hydroxypyruvate reductase B	GO:0008152, GO:0016616, GO:0051287, GO:0055114	PF00389, PF02826	IPR006139, IPR006140, IPR016040, IPR029752
*HORVU2Hr1G005160.1	HORVU2Hr1G005160	chr2H:11289048-11291890	HC_U	unknown protein; BEST Arabidopsis thaliana protein match is: unknown protein .	none	PF14309, PF14383	IPR025486, IPR032795
HORVU2Hr1G005170.1	HORVU2Hr1G005170	chr2H:11309219-11312035	HC_G	heat shock protein 90.1	GO:0005524, GO:0006457, GO:0006950, GO:0051082	PF00183, PF02518	IPR001404, IPR003594, IPR019805, IPR020568, IPR020575
HORVU2Hr1G005180.1	HORVU2Hr1G005180	chr2H:11313851-11316686	HC_U	unknown function	none	none	none
HORVU2Hr1G005150.5	HORVU2Hr1G005150	chr2H:11320918-11323308	HC_G	Glyoxylate/hydroxypyruvate reductase B	GO:0051287, GO:0055114	PF02826	IPR006140, IPR016040, IPR029752
*HORVU2Hr1G005210.2	HORVU2Hr1G005210	chr2H:11388219-11393336	HC_G	Glyoxylate reductase/hydroxypyruvate reductase	GO:0008152, GO:0016616, GO:0051287, GO:0055114	PF00389, PF02826	IPR006139, IPR006140, IPR016040
*HORVU2Hr1G005230.1	HORVU2Hr1G005230	chr2H:11394522-11403493	HC_G	Glyoxylate reductase/hydroxypyruvate reductase	GO:0008152, GO:0016616, GO:0051287, GO:0055114	PF00389, PF02826	IPR006139, IPR006140, IPR016040
*HORVU2Hr1G005220.3	HORVU2Hr1G005220	chr2H:11395530-11400280	HC_G	Chalcone synthase 2	GO:0003824, GO:0008152, GO:0009058, GO:0016746, GO:0016747	PF00195, PF02797	IPR001099, IPR011141, IPR012328, IPR016039, IPR018088
*HORVU2Hr1G005310.2	HORVU2Hr1G005310	chr2H:11625325-11626704	HC_G	HXXXD-type acyl-transferase family protein	GO:0016747	PF02458	IPR003480, IPR023213
*HORVU2Hr1G005320.3	HORVU2Hr1G005320	chr2H:11633465-11635526	HC_G	arginase	GO:0016813, GO:0046872	PF00491	IPR006035, IPR020855, IPR023696
*HORVU2Hr1G005330.1	HORVU2Hr1G005330	chr2H:11638191-11640163	HC_G	HXXXD-type acyl-transferase family protein	GO:0016747	PF02458	IPR003480, IPR023213
*HORVU2Hr1G005340.10	HORVU2Hr1G005340	chr2H:11647736-11650797	HC_G	Disease resistance protein RPM1	none	none	IPR032675
*HORVU2Hr1G005350.1	HORVU2Hr1G005350	chr2H:11687118-11688514	HC_G	HXXXD-type acyl-transferase family protein	GO:0016747	PF02458	IPR003480, IPR023213
*HORVU2Hr1G005420.1	HORVU2Hr1G005420	chr2H:11802049-11805927	HC_G	3-ketoacyl-CoA thiolase	GO:0003824, GO:0008152, GO:0016747	PF00108	IPR002155, IPR016039, IPR020616
HORVU2Hr1G005430.1	HORVU2Hr1G005430	chr2H:11807921-11808094	HC_G	Histidyl-tRNA synthetase	none	none	none
*HORVU2Hr1G005470.7	HORVU2Hr1G005470	chr2H:11898164-11901265	HC_G	Major facilitator superfamily protein	none	PF05978	IPR010291, IPR020846
*HORVU2Hr1G005480.7	HORVU2Hr1G005480	chr2H:11904865-11908848	HC_G	adenylate kinase family protein	GO:0004127, GO:0005524, GO:0006139, GO:0006207, GO:0006221, GO:0009041, GO:0019205	PF00406	IPR000850, IPR006266, IPR027417
*HORVU2Hr1G005490.2	HORVU2Hr1G005490	chr2H:11949639-11950638	HC_G	serpin 2	none	PF00079	IPR023796
*HORVU2Hr1G005510.3	HORVU2Hr1G005510	chr2H:11998590-11999509	HC_G	Stress responsive A/B Barrel Domain	none	PF07876	IPR011008, IPR013097
*HORVU2Hr1G005520.1	HORVU2Hr1G005520	chr2H:12006999-12008267	HC_G	Stress responsive A/B Barrel Domain	none	PF07876	IPR011008, IPR013097
*HORVU2Hr1G005530.2	HORVU2Hr1G005530	chr2H:12008724-12010247	HC_U	unknown function	none	none	none
HORVU2Hr1G005550.3	HORVU2Hr1G005550	chr2H:12010821-12017096	HC_G	Subtilisin-like protease	GO:0004252, GO:0006508	PF00082, PF02225	IPR000209, IPR003137, IPR015500, IPR023828
HORVU2Hr1G005560.1	HORVU2Hr1G005560	chr2H:12021638-12027137	HC_G	Subtilisin-like protease	GO:0004252, GO:0006508	PF00082, PF02225	IPR000209, IPR003137, IPR015500, IPR023828
HORVU2Hr1G005570.1	HORVU2Hr1G005570	chr2H:12033106-12034592	HC_G	2-oxoglutarate (2OG) and Fe(II)-dependent oxygenase superfamily protein	GO:0016491, GO:0055114	PF03171, PF14226	IPR005123, IPR026992, IPR027443
*HORVU2Hr1G005590.1	HORVU2Hr1G005590	chr2H:12053305-12054786	HC_G	Stress responsive A/B Barrel Domain	none	PF07876	IPR011008, IPR013097
*HORVU2Hr1G005600.2	HORVU2Hr1G005600	chr2H:12054981-12056625	HC_U	unknown function	none	none	none
*HORVU2Hr1G005620.1	HORVU2Hr1G005620	chr2H:12199716-12200898	HC_U	unknown function	none	none	none
*HORVU2Hr1G005630.19	HORVU2Hr1G005630	chr2H:12212405-12215567	HC_G	RING/U-box superfamily protein	GO:0008270	PF12906	IPR011016, IPR013083
*HORVU2Hr1G005640.3	HORVU2Hr1G005640	chr2H:12229527-12230024	HC_G	PEBP (phosphatidylethanolamine-binding protein) family protein	none	none	none
*HORVU2Hr1G005650.6	HORVU2Hr1G005650	chr2H:12233039-12243969	HC_G	Cullin-associated NEDD8-dissociated protein 1	GO:0005488	PF08623, PF13646	IPR011989, IPR013932, IPR016024
HORVU2Hr1G005660.1	HORVU2Hr1G005660	chr2H:12270196-12272305	HC_G	L-gulonolactone oxidase 2	GO:0003824, GO:0016491, GO:0016614, GO:0050660, GO:0055114	PF01565	IPR006094, IPR010030, IPR016166, IPR016167, IPR016169
HORVU2Hr1G005670.1	HORVU2Hr1G005670	chr2H:12325257-12326094	HC_G	2-oxoglutarate (2OG) and Fe(II)-dependent oxygenase superfamily protein	GO:0005506, GO:0016491, GO:0055114	PF03171, PF14226	IPR002283, IPR005123, IPR026992, IPR027443
*HORVU2Hr1G005680.1	HORVU2Hr1G005680	chr2H:12340249-12437409	HC_U	unknown function	GO:0005737, GO:0006629, GO:0016021, GO:0016627	PF06966	IPR001104, IPR010721
*HORVU2Hr1G005690.10	HORVU2Hr1G005690	chr2H:12347034-12353363	HC_G	23S rRNA (uracil(747)-C(5))-methyltransferase	GO:0000166, GO:0006396, GO:0008173	PF13847	IPR010280, IPR012677, IPR025714, IPR029063
HORVU2Hr1G005730.1	HORVU2Hr1G005730	chr2H:12439738-12439989	HC_G	2-oxoglutarate (2OG) and Fe(II)-dependent oxygenase superfamily protein	none	none	none
HORVU2Hr1G005760.2	HORVU2Hr1G005760	chr2H:12508410-12525455	HC_G	Ankyrin repeat family protein	GO:0005515	PF12796, PF13857, PF13962	IPR002110, IPR020683, IPR026961
*HORVU2Hr1G005790.2	HORVU2Hr1G005790	chr2H:12535271-12536933	HC_u	undescribed protein	none	none	none
*HORVU2Hr1G005810.1	HORVU2Hr1G005810	chr2H:12552118-12552480	HC_G	Cellulose synthase family protein	none	none	none
HORVU2Hr1G005820.1	HORVU2Hr1G005820	chr2H:12563213-12565423	HC_u	undescribed protein	none	none	none
*HORVU2Hr1G005830.3	HORVU2Hr1G005830	chr2H:12563269-12565366	HC_u	undescribed protein	none	none	none
HORVU2Hr1G005870.1	HORVU2Hr1G005870	chr2H:12603170-12605744	HC_U	unknown function	none	PF13968	IPR025315
HORVU2Hr1G005880.1	HORVU2Hr1G005880	chr2H:12634560-12637288	HC_U	unknown function	none	PF04578, PF13968	IPR007658, IPR025315
HORVU2Hr1G005910.3	HORVU2Hr1G005910	chr2H:12671077-12673302	HC_U	unknown function	none	PF04578, PF13968	IPR007658, IPR025315
HORVU2Hr1G005940.15	HORVU2Hr1G005940	chr2H:12692531-12699441	HC_G	Histone acetyltransferase HAC12	GO:0003712, GO:0004402, GO:0005515, GO:0005634, GO:0006355, GO:0008270, GO:0016573	PF02135, PF08214	IPR000197, IPR000433, IPR001965, IPR011011, IPR013083, IPR013178, IPR019786, IPR031162
HORVU2Hr1G005950.1	HORVU2Hr1G005950	chr2H:12727503-12728101	HC_U	unknown protein; BEST Arabidopsis thaliana protein match is: unknown protein .	none	none	none
HORVU2Hr1G005960.1	HORVU2Hr1G005960	chr2H:12730595-12731459	HC_G	Acyl-CoA N-acyltransferase with RING/FYVE/PHD-type zinc finger protein	GO:0005515, GO:0008270	PF00628	IPR001965, IPR011011, IPR013083, IPR019786, IPR019787
HORVU2Hr1G005980.1	HORVU2Hr1G005980	chr2H:12774927-12775623	HC_U	Chromosome 3B, genomic scaffold, cultivar Chinese Spring	none	none	none
HORVU2Hr1G005990.1	HORVU2Hr1G005990	chr2H:12800339-12808205	HC_G	Nucleotide-diphospho-sugar transferase family protein	none	PF03407	IPR005069
*HORVU2Hr1G006000.1	HORVU2Hr1G006000	chr2H:12859720-12861380	HC_G	Galactosylgalactosylxylosylprotein 3-beta-glucuronosyltransferase 1	GO:0015018, GO:0016020	PF03360	IPR005027, IPR029044
HORVU2Hr1G006010.1	HORVU2Hr1G006010	chr2H:12860026-12865563	HC_G	Eukaryotic translation initiation factor 3 subunit M	GO:0005515	PF01399	IPR000717, IPR011991
HORVU2Hr1G006030.1	HORVU2Hr1G006030	chr2H:12867240-12870499	HC_G	Transmembrane protein 115	GO:0004252, GO:0006890, GO:0016021	PF08551	IPR013861, IPR022764
HORVU2Hr1G006040.8	HORVU2Hr1G006040	chr2H:12949157-12952993	HC_G	Disease resistance protein	GO:0043531	PF00931	IPR002182, IPR027417

## Sheet: Supplementary Table 2
Supplementary Table 2. BLASTP (e-10) results of the barley query genes within Spr1 interval with hexaploid wheat genes present within Tsc2 interval.
Query acc.ver	Subject acc.ver	% identity	Alignment length	Mismatches	Gap opens	q. start	q. end	s. start	s. end	e-value	bit score
HORVU2Hr1G004230.5	Traes_2BS_201B3A7BF.2	40	25	15	0	294	318	69	93	7	21.6
HORVU2Hr1G004230.5	Traes_2BS_A4DB2F5FF.1	26.92	26	19	0	255	280	101	126	7.7	21.6
HORVU2Hr1G004230.5	Traes_2BS_201B3A7BF.3	34.48	29	19	0	294	322	93	121	8.1	21.2
HORVU2Hr1G004230.5	Traes_2BS_201B3A7BF.1	34.48	29	19	0	294	322	93	121	8.4	21.2
HORVU2Hr1G004230.5	Traes_2BS_AF733E06F.3	40	25	15	0	301	325	70	94	8.5	21.6
HORVU2Hr1G004230.5	Traes_2BS_AF733E06F.2	40	25	15	0	301	325	70	94	8.5	21.6
HORVU2Hr1G004280.8	Traes_2BS_DF05B5E78.3	45.16	31	15	1	324	354	117	145	0.28	25.8
HORVU2Hr1G004280.8	Traes_2BS_FE7DF33CC.1	29.51	61	29	2	272	320	471	529	3.3	23.1
HORVU2Hr1G004280.8	Traes_2BS_DF05B5E78.5	52.63	19	9	0	324	342	117	135	4.3	21.9
HORVU2Hr1G004280.8	Traes_2BS_DF05B5E78.4	52.63	19	9	0	324	342	117	135	4.3	21.9
HORVU2Hr1G004280.8	Traes_2BS_3DBC04D39.1	24.11	112	69	3	239	335	16	126	6.1	21.9
HORVU2Hr1G004280.8	Traes_2BS_3DBC04D39.3	24.11	112	69	3	239	335	16	126	7	21.9
HORVU2Hr1G004290.1	Traes_2BS_3DBC04D39.2	30.67	75	28	3	41	104	42	103	2.9	21.6
HORVU2Hr1G004300.1	Traes_2BS_4E719BB4A1.1	40.62	32	17	1	10	41	132	161	2.1	21.2
HORVU2Hr1G004300.1	Traes_2BS_4E719BB4A.1	40.62	32	17	1	10	41	132	161	2.1	21.2
HORVU2Hr1G004300.1	Traes_2BS_5C64FC44A.1	31.25	32	17	1	12	43	195	221	8.2	19.2
HORVU2Hr1G004300.1	Traes_2BS_68A7179D8.1	40	25	10	1	29	48	112	136	9.3	19.2
HORVU2Hr1G004330.1	Traes_2BS_8B4CB340F.8	63.64	11	4	0	96	106	108	118	6.6	20.4
HORVU2Hr1G004330.1	Traes_2BS_8B4CB340F.3	63.64	11	4	0	96	106	256	266	6.7	20.8
HORVU2Hr1G004330.1	Traes_2BS_8B4CB340F.1	63.64	11	4	0	96	106	256	266	6.8	20.8
HORVU2Hr1G004330.1	Traes_2BS_8B4CB340F.2	63.64	11	4	0	96	106	256	266	6.8	20.8
HORVU2Hr1G004330.1	Traes_2BS_8B4CB340F.5	63.64	11	4	0	96	106	189	199	6.8	20.4
HORVU2Hr1G004330.1	Traes_2BS_8B4CB340F.6	63.64	11	4	0	96	106	189	199	6.8	20.4
HORVU2Hr1G004330.1	Traes_2BS_8B4CB340F.7	63.64	11	4	0	96	106	39	49	7.2	20.4
HORVU2Hr1G004330.1	Traes_2BS_8B4CB340F.4	63.64	11	4	0	96	106	195	205	7.7	20.4
HORVU2Hr1G004330.1	Traes_2BS_B0381E37A.1	37.93	29	18	0	101	129	120	148	9.1	20
HORVU2Hr1G004340.1	Traes_2BS_FFD2F60A3.2	57.14	14	6	0	43	56	216	229	0.49	21.2
HORVU2Hr1G004340.1	Traes_2BS_F2B08EA38.2	41.67	12	7	0	3	14	89	100	6.9	18.1
HORVU2Hr1G004340.1	Traes_2BS_B8E7189CF1.2	26.32	19	14	0	26	44	35	53	7.8	18.1
HORVU2Hr1G004340.1	Traes_2BS_B8E7189CF.2	26.32	19	14	0	26	44	35	53	7.8	18.1
HORVU2Hr1G004340.1	Traes_2BS_5C64FC44A.1	32.14	28	19	0	1	28	276	303	8.2	18.1
HORVU2Hr1G004340.1	Traes_2BS_F2B08EA38.1	41.67	12	7	0	3	14	20	31	9.3	17.7
HORVU2Hr1G004440.1	Traes_2BS_4E719BB4A1.1	40.91	22	13	0	59	80	411	432	0.49	23.5
HORVU2Hr1G004440.1	Traes_2BS_4E719BB4A.1	40.91	22	13	0	59	80	411	432	0.49	23.5
HORVU2Hr1G004440.1	Traes_2BS_5F3F19DDA.1	29.27	41	28	1	67	107	141	180	5.5	20
HORVU2Hr1G004480.2	Traes_2BS_D38DF7BEB.1	28.57	70	49	1	400	468	4	73	7e-07	42
HORVU2Hr1G004480.2	Traes_2BS_4E719BB4A1.1	44.44	18	10	0	53	70	415	432	3	23.5
HORVU2Hr1G004480.2	Traes_2BS_4E719BB4A.1	44.44	18	10	0	53	70	415	432	3	23.5
HORVU2Hr1G004480.2	Traes_2BS_8B4CB340F.8	22.89	83	40	4	314	394	70	130	9	21.6
HORVU2Hr1G004500.1	Traes_2BS_4E719BB4A1.1	40.91	22	13	0	21	42	411	432	1.3	23.1
HORVU2Hr1G004500.1	Traes_2BS_4E719BB4A.1	40.91	22	13	0	21	42	411	432	1.3	23.1
HORVU2Hr1G004500.1	Traes_2BS_B3A88F254.2	46.67	30	13	1	153	179	90	119	6.4	20.8
HORVU2Hr1G004510.2	Traes_2BS_D38DF7BEB.1	32.35	68	45	1	411	477	4	71	3e-09	49.7
HORVU2Hr1G004510.2	Traes_2BS_4E719BB4A1.1	44.44	18	10	0	64	81	415	432	3.1	23.5
HORVU2Hr1G004510.2	Traes_2BS_4E719BB4A.1	44.44	18	10	0	64	81	415	432	3.1	23.5
HORVU2Hr1G004510.2	Traes_2BS_10B4AC7D5.1	33.93	56	24	1	345	387	104	159	4.2	22.7
HORVU2Hr1G004530.2	Traes_2BS_D38DF7BEB.1	28.57	70	49	1	400	468	4	73	1e-06	41.2
HORVU2Hr1G004530.2	Traes_2BS_4E719BB4A1.1	44.44	18	10	0	53	70	415	432	3.1	23.5
HORVU2Hr1G004530.2	Traes_2BS_4E719BB4A.1	44.44	18	10	0	53	70	415	432	3.1	23.5
HORVU2Hr1G004540.1	Traes_2BS_7AEB138EB.1	21.35	445	292	17	214	639	75	480	9e-08	48.1
HORVU2Hr1G004540.1	Traes_2BS_10B4AC7D5.1	36.96	46	22	2	135	180	46	84	8.8	22.3
HORVU2Hr1G004540.5	Traes_2BS_7AEB138EB.1	21.35	445	292	17	410	835	75	480	1e-07	48.5
HORVU2Hr1G004590.1	Traes_2BS_BB2D4D611.3	30.3	33	19	1	70	102	82	110	3	21.2
HORVU2Hr1G004590.1	Traes_2BS_BB2D4D611.1	30.3	33	19	1	70	102	306	334	6.8	20.4
HORVU2Hr1G004590.1	Traes_2BS_BB2D4D611.2	30.3	33	19	1	70	102	315	343	7.1	20.4
HORVU2Hr1G004590.1	Traes_2BS_06A192524.1	34.29	35	21	1	118	152	164	196	8	20
HORVU2Hr1G004600.1	Traes_2BS_D38DF7BEB.1	24.44	90	60	2	226	307	10	99	6e-06	38.5
HORVU2Hr1G004610.1	Traes_2BS_D38DF7BEB.1	24.44	90	60	2	114	195	10	99	8e-06	37.4
HORVU2Hr1G004610.1	Traes_2BS_8B4CB340F.8	21.18	85	43	3	22	104	70	132	2.9	21.6
HORVU2Hr1G004610.1	Traes_2BS_8B4CB340F.3	21.18	85	43	3	22	104	218	280	3.9	21.6
HORVU2Hr1G004610.1	Traes_2BS_8B4CB340F.5	21.18	85	43	3	22	104	151	213	4.2	21.6
HORVU2Hr1G004610.1	Traes_2BS_8B4CB340F.6	21.18	85	43	3	22	104	151	213	4.2	21.6
HORVU2Hr1G004610.1	Traes_2BS_8B4CB340F.1	21.18	85	43	3	22	104	218	280	4.4	21.6
HORVU2Hr1G004610.1	Traes_2BS_8B4CB340F.2	21.18	85	43	3	22	104	218	280	4.4	21.6
HORVU2Hr1G004610.1	Traes_2BS_8B4CB340F.4	21.18	85	43	3	22	104	157	219	4.7	21.2
HORVU2Hr1G004610.1	Traes_2BS_8B4CB340F.7	21.18	85	43	3	22	104	1	63	6.4	20.8
HORVU2Hr1G004620.7	Traes_2BS_7AEB138EB.1	23.27	202	114	9	376	569	53	221	0.02	31.2
HORVU2Hr1G004640.2	Traes_2BS_D38DF7BEB.1	24.44	90	60	2	407	488	10	99	1e-05	38.1
HORVU2Hr1G004640.2	Traes_2BS_4E719BB4A1.1	44.44	18	10	0	54	71	415	432	4.2	23.1
HORVU2Hr1G004640.2	Traes_2BS_4E719BB4A.1	44.44	18	10	0	54	71	415	432	4.2	23.1
HORVU2Hr1G004640.2	Traes_2BS_8B4CB340F.8	21.18	85	43	3	315	397	70	132	7.4	21.6
HORVU2Hr1G004660.1	Traes_2BS_A577D7F43.2	21	100	62	4	140	230	172	263	0.56	25.8
HORVU2Hr1G004660.1	Traes_2BS_A577D7F431.2	21	100	62	4	140	230	172	263	0.56	25.8
HORVU2Hr1G004660.1	Traes_2BS_A577D7F43.3	21	100	62	4	140	230	172	263	0.64	25.4
HORVU2Hr1G004660.1	Traes_2BS_A577D7F431.3	21	100	62	4	140	230	172	263	0.64	25.4
HORVU2Hr1G004660.1	Traes_2BS_FE16924B9.1	30.43	46	30	1	195	240	328	371	1.4	24.3
HORVU2Hr1G004690.2	Traes_2BS_71E63BE53.1	54.59	218	85	6	28	235	178	391	3e-68	213
HORVU2Hr1G004690.2	Traes_2BS_0FA5E53AD.1	49.07	216	100	4	28	235	176	389	2e-63	200
HORVU2Hr1G004690.2	Traes_2BS_4AC3D17E8.1	50.76	132	61	2	28	155	176	307	5e-35	123
HORVU2Hr1G004690.2	Traes_2BS_A3FACFBB7.1	43.42	76	37	2	164	235	2	75	1e-18	73.2
HORVU2Hr1G004690.2	Traes_2BS_B3A88F254.3	39.39	33	20	0	105	137	461	493	0.068	27.3
HORVU2Hr1G004690.2	Traes_2BS_B3A88F254.2	39.39	33	20	0	105	137	480	512	0.069	27.3
HORVU2Hr1G004690.2	Traes_2BS_A577D7F43.3	30.56	36	23	1	170	205	135	168	7.3	21.2
HORVU2Hr1G004690.2	Traes_2BS_A577D7F431.3	30.56	36	23	1	170	205	135	168	7.3	21.2
HORVU2Hr1G004690.2	Traes_2BS_A577D7F43.2	30.56	36	23	1	170	205	135	168	7.7	20.8
HORVU2Hr1G004690.2	Traes_2BS_A577D7F431.2	30.56	36	23	1	170	205	135	168	7.7	20.8
HORVU2Hr1G004710.1	Traes_2BS_523B3C97E.30	27.91	43	20	1	277	319	85	116	2.6	23.1
HORVU2Hr1G004710.1	Traes_2BS_523B3C97E.14	27.91	43	20	1	277	319	229	260	2.6	23.1
HORVU2Hr1G004710.1	Traes_2BS_523B3C97E.19	27.91	43	20	1	277	319	117	148	2.6	23.1
HORVU2Hr1G004710.1	Traes_2BS_523B3C97E.16	27.91	43	20	1	277	319	117	148	2.6	23.1
HORVU2Hr1G004710.1	Traes_2BS_523B3C97E.21	27.91	43	20	1	277	319	117	148	2.6	23.1
HORVU2Hr1G004710.1	Traes_2BS_523B3C97E.22	27.91	43	20	1	277	319	117	148	2.6	23.1
HORVU2Hr1G004710.1	Traes_2BS_523B3C97E.20	27.91	43	20	1	277	319	117	148	2.6	23.1
HORVU2Hr1G004710.1	Traes_2BS_523B3C97E.18	27.91	43	20	1	277	319	117	148	2.6	23.1
HORVU2Hr1G004710.1	Traes_2BS_523B3C97E.23	27.91	43	20	1	277	319	117	148	2.6	23.1
HORVU2Hr1G004710.1	Traes_2BS_523B3C97E.1	27.91	43	20	1	277	319	117	148	2.6	23.1
HORVU2Hr1G004710.1	Traes_2BS_523B3C97E.17	27.91	43	20	1	277	319	117	148	2.6	23.1
HORVU2Hr1G004710.1	Traes_2BS_523B3C97E.15	27.91	43	20	1	277	319	215	246	2.7	23.1
HORVU2Hr1G004710.1	Traes_2BS_523B3C97E.6	27.91	43	20	1	277	319	266	297	2.9	23.1
HORVU2Hr1G004710.1	Traes_2BS_523B3C97E.7	27.91	43	20	1	277	319	266	297	2.9	23.1
HORVU2Hr1G004710.1	Traes_2BS_523B3C97E.3	27.91	43	20	1	277	319	266	297	2.9	23.1
HORVU2Hr1G004710.1	Traes_2BS_523B3C97E.10	27.91	43	20	1	277	319	266	297	2.9	23.1
HORVU2Hr1G004710.1	Traes_2BS_523B3C97E.2	27.91	43	20	1	277	319	266	297	2.9	23.1
HORVU2Hr1G004710.1	Traes_2BS_523B3C97E.12	27.91	43	20	1	277	319	266	297	2.9	23.1
HORVU2Hr1G004710.1	Traes_2BS_523B3C97E.9	27.91	43	20	1	277	319	266	297	2.9	23.1
HORVU2Hr1G004710.1	Traes_2BS_523B3C97E.4	27.91	43	20	1	277	319	266	297	2.9	23.1
HORVU2Hr1G004710.1	Traes_2BS_523B3C97E.8	27.91	43	20	1	277	319	266	297	2.9	23.1
HORVU2Hr1G004710.1	Traes_2BS_523B3C97E.5	27.91	43	20	1	277	319	266	297	2.9	23.1
HORVU2Hr1G004710.1	Traes_2BS_523B3C97E.11	27.91	43	20	1	277	319	266	297	2.9	23.1
HORVU2Hr1G004710.1	Traes_2BS_523B3C97E.31	27.91	43	20	1	277	319	229	260	3	22.7
HORVU2Hr1G004710.1	Traes_2BS_523B3C97E.32	27.91	43	20	1	277	319	229	260	3	22.7
HORVU2Hr1G004710.1	Traes_2BS_523B3C97E.33	27.91	43	20	1	277	319	215	246	3.1	22.7
HORVU2Hr1G004710.1	Traes_2BS_523B3C97E.39	27.91	43	20	1	277	319	117	148	3.4	22.3
HORVU2Hr1G004710.1	Traes_2BS_523B3C97E.41	27.91	43	20	1	277	319	117	148	3.4	22.3
HORVU2Hr1G004710.1	Traes_2BS_523B3C97E.40	27.91	43	20	1	277	319	117	148	3.4	22.3
HORVU2Hr1G004710.1	Traes_2BS_523B3C97E.13	27.91	43	20	1	277	319	266	297	3.5	22.7
HORVU2Hr1G004710.1	Traes_2BS_523B3C97E.28	27.91	43	20	1	277	319	266	297	3.6	22.7
HORVU2Hr1G004710.1	Traes_2BS_523B3C97E.24	27.91	43	20	1	277	319	266	297	3.6	22.7
HORVU2Hr1G004710.1	Traes_2BS_523B3C97E.26	27.91	43	20	1	277	319	266	297	3.6	22.7
HORVU2Hr1G004710.1	Traes_2BS_523B3C97E.29	27.91	43	20	1	277	319	266	297	3.6	22.7
HORVU2Hr1G004710.1	Traes_2BS_523B3C97E.27	27.91	43	20	1	277	319	266	297	3.6	22.7
HORVU2Hr1G004710.1	Traes_2BS_523B3C97E.25	27.91	43	20	1	277	319	266	297	3.6	22.7
HORVU2Hr1G004710.1	Traes_2BS_523B3C97E.37	27.91	43	20	1	277	319	154	185	3.8	22.3
HORVU2Hr1G004710.1	Traes_2BS_A4DB2F5FF.1	42.86	21	12	0	75	95	72	92	8.8	21.2
HORVU2Hr1G004720.5	Traes_2BS_8020C6788.2	90.68	311	24	1	4	314	396	701	0	585
HORVU2Hr1G004720.5	Traes_2BS_8020C6788.4	90.68	311	24	1	4	314	183	488	0	583
HORVU2Hr1G004720.5	Traes_2BS_523B3C97E.33	26.14	88	55	2	132	219	21	98	0.08	27.7
HORVU2Hr1G004720.5	Traes_2BS_523B3C97E.31	26.14	88	55	2	132	219	21	98	0.083	27.7
HORVU2Hr1G004720.5	Traes_2BS_523B3C97E.32	26.14	88	55	2	132	219	21	98	0.083	27.7
HORVU2Hr1G004720.5	Traes_2BS_523B3C97E.36	26.14	88	55	2	132	219	21	98	0.085	27.7
HORVU2Hr1G004720.5	Traes_2BS_523B3C97E.28	26.14	88	55	2	132	219	21	98	0.097	27.7
HORVU2Hr1G004720.5	Traes_2BS_523B3C97E.24	26.14	88	55	2	132	219	21	98	0.097	27.7
HORVU2Hr1G004720.5	Traes_2BS_523B3C97E.26	26.14	88	55	2	132	219	21	98	0.097	27.7
HORVU2Hr1G004720.5	Traes_2BS_523B3C97E.29	26.14	88	55	2	132	219	21	98	0.097	27.7
HORVU2Hr1G004720.5	Traes_2BS_523B3C97E.27	26.14	88	55	2	132	219	21	98	0.097	27.7
HORVU2Hr1G004720.5	Traes_2BS_523B3C97E.25	26.14	88	55	2	132	219	21	98	0.097	27.7
HORVU2Hr1G004720.5	Traes_2BS_523B3C97E.13	26.14	88	55	2	132	219	21	98	0.1	27.7
HORVU2Hr1G004720.5	Traes_2BS_523B3C97E.14	26.14	88	55	2	132	219	21	98	0.12	27.3
HORVU2Hr1G004720.5	Traes_2BS_523B3C97E.15	26.14	88	55	2	132	219	21	98	0.12	27.3
HORVU2Hr1G004720.5	Traes_2BS_523B3C97E.6	26.14	88	55	2	132	219	21	98	0.13	27.3
HORVU2Hr1G004720.5	Traes_2BS_523B3C97E.7	26.14	88	55	2	132	219	21	98	0.13	27.3
HORVU2Hr1G004720.5	Traes_2BS_523B3C97E.3	26.14	88	55	2	132	219	21	98	0.13	27.3
HORVU2Hr1G004720.5	Traes_2BS_523B3C97E.10	26.14	88	55	2	132	219	21	98	0.13	27.3
HORVU2Hr1G004720.5	Traes_2BS_523B3C97E.2	26.14	88	55	2	132	219	21	98	0.13	27.3
HORVU2Hr1G004720.5	Traes_2BS_523B3C97E.12	26.14	88	55	2	132	219	21	98	0.13	27.3
HORVU2Hr1G004720.5	Traes_2BS_523B3C97E.9	26.14	88	55	2	132	219	21	98	0.13	27.3
HORVU2Hr1G004720.5	Traes_2BS_523B3C97E.4	26.14	88	55	2	132	219	21	98	0.13	27.3
HORVU2Hr1G004720.5	Traes_2BS_523B3C97E.8	26.14	88	55	2	132	219	21	98	0.13	27.3
HORVU2Hr1G004720.5	Traes_2BS_523B3C97E.5	26.14	88	55	2	132	219	21	98	0.13	27.3
HORVU2Hr1G004720.5	Traes_2BS_523B3C97E.11	26.14	88	55	2	132	219	21	98	0.13	27.3
HORVU2Hr1G004730.1	Traes_2BS_E08A22D7D.1	32.14	28	19	0	29	56	30	57	0.32	25.8
HORVU2Hr1G004730.1	Traes_2BS_AF733E06F.1	52.63	19	9	0	466	484	52	70	0.51	26.6
HORVU2Hr1G004730.1	Traes_2BS_AF733E06F.5	52.63	19	9	0	466	484	52	70	0.51	26.6
HORVU2Hr1G004730.1	Traes_2BS_AF733E06F.6	52.63	19	9	0	466	484	52	70	0.51	26.6
HORVU2Hr1G004730.1	Traes_2BS_AF733E06F.4	52.63	19	9	0	466	484	52	70	0.51	26.6
HORVU2Hr1G004730.1	Traes_2BS_205406A4A.2	44	25	13	1	461	484	209	233	1.8	25
HORVU2Hr1G004730.1	Traes_2BS_205406A4A.1	44	25	13	1	461	484	209	233	1.8	25
HORVU2Hr1G004730.1	Traes_2BS_205406A4A.3	44	25	13	1	461	484	209	233	1.9	24.6
HORVU2Hr1G004730.1	Traes_2BS_A984C71A6.2	52.63	19	8	1	4	21	42	60	2	24.6
HORVU2Hr1G004730.1	Traes_2BS_A984C71A6.3	52.63	19	8	1	4	21	40	58	2.1	24.6
HORVU2Hr1G004730.1	Traes_2BS_ACB7F2A4B.1	20.56	107	72	2	461	561	215	314	3.5	23.9
HORVU2Hr1G004730.1	Traes_2BS_1D4629397.1	40	25	14	1	461	484	55	79	4.1	23.5
HORVU2Hr1G004730.1	Traes_2BS_1D4629397.2	40	25	14	1	461	484	218	242	4.2	23.5
HORVU2Hr1G004730.1	Traes_2BS_2EA84459D.1	56.25	16	7	0	466	481	199	214	6.1	22.7
HORVU2Hr1G004730.1	Traes_2BS_2EA84459D.2	56.25	16	7	0	466	481	199	214	6.1	22.7
HORVU2Hr1G004730.1	Traes_2BS_B3A88F254.2	31.82	44	30	0	380	423	206	249	6.9	22.7
HORVU2Hr1G004730.1	Traes_2BS_B3A88F254.3	31.82	44	30	0	380	423	178	221	7.4	22.7
HORVU2Hr1G004730.1	Traes_2BS_FE7DF33CC.2	42.11	19	11	0	466	484	181	199	7.6	22.7
HORVU2Hr1G004730.1	Traes_2BS_DF05B5E78.2	55.56	18	7	1	653	670	122	138	7.8	22.3
HORVU2Hr1G004730.1	Traes_2BS_F2B08EA38.3	33.33	21	14	0	464	484	78	98	8.4	22.3
HORVU2Hr1G004730.1	Traes_2BS_123F996CE.1	25.79	159	106	6	462	613	15	168	8.4	22.3
HORVU2Hr1G004730.1	Traes_2BS_A1F541056.1	56.25	16	7	0	455	470	270	285	8.8	22.3
HORVU2Hr1G004730.1	Traes_2BS_221659629.1	39.29	28	12	1	461	483	204	231	9.2	22.7
HORVU2Hr1G004730.1	Traes_2BS_DF05B5E78.1	55.56	18	7	1	653	670	121	137	9.9	21.9
HORVU2Hr1G004730.1	Traes_2BS_3DBC04D39.1	24.29	70	47	1	489	558	408	471	9.9	22.3
HORVU2Hr1G004790.1	Traes_2BS_8020C6788.2	81.16	398	73	1	124	521	311	706	0	676
HORVU2Hr1G004790.1	Traes_2BS_8020C6788.4	81.16	398	73	1	124	521	98	493	0	675
HORVU2Hr1G004790.1	Traes_2BS_523B3C97E.36	27.78	90	49	3	334	420	21	97	0.019	30.4
HORVU2Hr1G004790.1	Traes_2BS_523B3C97E.31	27.47	91	50	3	334	421	21	98	0.019	30.4
HORVU2Hr1G004790.1	Traes_2BS_523B3C97E.32	27.47	91	50	3	334	421	21	98	0.019	30.4
HORVU2Hr1G004790.1	Traes_2BS_523B3C97E.13	27.47	91	50	3	334	421	21	98	0.02	30.8
HORVU2Hr1G004790.1	Traes_2BS_523B3C97E.33	27.47	91	50	3	334	421	21	98	0.02	30.4
HORVU2Hr1G004790.1	Traes_2BS_523B3C97E.28	27.47	91	50	3	334	421	21	98	0.021	30.4
HORVU2Hr1G004790.1	Traes_2BS_523B3C97E.24	27.47	91	50	3	334	421	21	98	0.021	30.4
HORVU2Hr1G004790.1	Traes_2BS_523B3C97E.26	27.47	91	50	3	334	421	21	98	0.021	30.4
HORVU2Hr1G004790.1	Traes_2BS_523B3C97E.29	27.47	91	50	3	334	421	21	98	0.021	30.4
HORVU2Hr1G004790.1	Traes_2BS_523B3C97E.27	27.47	91	50	3	334	421	21	98	0.021	30.4
HORVU2Hr1G004790.1	Traes_2BS_523B3C97E.25	27.47	91	50	3	334	421	21	98	0.021	30.4
HORVU2Hr1G004790.1	Traes_2BS_523B3C97E.15	27.47	91	50	3	334	421	21	98	0.024	30.4
HORVU2Hr1G004790.1	Traes_2BS_523B3C97E.14	27.47	91	50	3	334	421	21	98	0.024	30.4
HORVU2Hr1G004790.1	Traes_2BS_523B3C97E.6	27.47	91	50	3	334	421	21	98	0.026	30.4
HORVU2Hr1G004790.1	Traes_2BS_523B3C97E.7	27.47	91	50	3	334	421	21	98	0.026	30.4
HORVU2Hr1G004790.1	Traes_2BS_523B3C97E.3	27.47	91	50	3	334	421	21	98	0.026	30.4
HORVU2Hr1G004790.1	Traes_2BS_523B3C97E.10	27.47	91	50	3	334	421	21	98	0.026	30.4
HORVU2Hr1G004790.1	Traes_2BS_523B3C97E.2	27.47	91	50	3	334	421	21	98	0.026	30.4
HORVU2Hr1G004790.1	Traes_2BS_523B3C97E.12	27.47	91	50	3	334	421	21	98	0.026	30.4
HORVU2Hr1G004790.1	Traes_2BS_523B3C97E.9	27.47	91	50	3	334	421	21	98	0.026	30.4
HORVU2Hr1G004790.1	Traes_2BS_523B3C97E.4	27.47	91	50	3	334	421	21	98	0.026	30.4
HORVU2Hr1G004790.1	Traes_2BS_523B3C97E.8	27.47	91	50	3	334	421	21	98	0.026	30.4
HORVU2Hr1G004790.1	Traes_2BS_523B3C97E.5	27.47	91	50	3	334	421	21	98	0.026	30.4
HORVU2Hr1G004790.1	Traes_2BS_523B3C97E.11	27.47	91	50	3	334	421	21	98	0.026	30.4
HORVU2Hr1G004790.1	Traes_2BS_71E63BE53.1	26.67	75	36	3	88	146	13	84	1.6	24.3
HORVU2Hr1G004820.2	Traes_2BS_E8781CB70.3	87.2	125	16	0	1	125	1	125	4e-79	227
HORVU2Hr1G004820.2	Traes_2BS_E8781CB70.2	87.2	125	16	0	1	125	90	214	2e-78	228
HORVU2Hr1G004820.2	Traes_2BS_E8781CB70.1	87.2	125	16	0	1	125	98	222	5e-78	228
HORVU2Hr1G004820.2	Traes_2BS_8020C6788.14	42.11	19	11	0	25	43	137	155	1.8	21.6
HORVU2Hr1G004820.2	Traes_2BS_8020C6788.17	42.11	19	11	0	25	43	137	155	1.8	21.6
HORVU2Hr1G004820.2	Traes_2BS_8020C6788.5	42.11	19	11	0	25	43	137	155	1.8	21.6
HORVU2Hr1G004820.2	Traes_2BS_8020C6788.15	42.11	19	11	0	25	43	137	155	1.8	21.6
HORVU2Hr1G004820.2	Traes_2BS_8020C6788.16	42.11	19	11	0	25	43	137	155	1.9	21.6
HORVU2Hr1G004820.2	Traes_2BS_8020C6788.4	42.11	19	11	0	25	43	60	78	2	21.6
HORVU2Hr1G004820.2	Traes_2BS_019FCAD9B.1	25.45	55	41	0	43	97	41	95	2.3	21.2
HORVU2Hr1G004820.2	Traes_2BS_019FCAD9B1.1	25.45	55	41	0	43	97	41	95	2.3	21.2
HORVU2Hr1G004820.2	Traes_2BS_8020C6788.2	42.11	19	11	0	25	43	273	291	2.4	21.2
HORVU2Hr1G004820.2	Traes_2BS_E836C5A07.1	53.33	15	7	0	12	26	58	72	4.3	20.4
HORVU2Hr1G004820.2	Traes_2BS_FD946FFBD.1	41.18	17	10	0	29	45	39	55	4.3	19.6
HORVU2Hr1G004820.2	Traes_2BS_748FD4958.12	35.71	28	16	1	59	86	84	109	6	19.6
HORVU2Hr1G004820.2	Traes_2BS_748FD4958.9	35.71	28	16	1	59	86	218	243	8.2	19.6
HORVU2Hr1G004830.1	Traes_2BS_71A3DD006.1	85.25	427	62	1	15	441	341	766	0	769
HORVU2Hr1G004830.1	Traes_2BS_71A3DD006.2	95.83	144	6	0	197	340	1	144	4e-98	290
HORVU2Hr1G004830.1	Traes_2BS_5C64FC44A.1	38.56	319	132	5	187	441	41	359	3e-66	213
HORVU2Hr1G004830.1	Traes_2BS_523B3C97E.36	36.76	185	94	4	172	340	30	207	5e-30	111
HORVU2Hr1G004830.1	Traes_2BS_523B3C97E.28	36.76	185	94	4	172	340	30	207	2e-29	111
HORVU2Hr1G004830.1	Traes_2BS_523B3C97E.24	36.76	185	94	4	172	340	30	207	2e-29	111
HORVU2Hr1G004830.1	Traes_2BS_523B3C97E.26	36.76	185	94	4	172	340	30	207	2e-29	111
HORVU2Hr1G004830.1	Traes_2BS_523B3C97E.29	36.76	185	94	4	172	340	30	207	2e-29	111
HORVU2Hr1G004830.1	Traes_2BS_523B3C97E.27	36.76	185	94	4	172	340	30	207	2e-29	111
HORVU2Hr1G004830.1	Traes_2BS_523B3C97E.25	36.76	185	94	4	172	340	30	207	2e-29	111
HORVU2Hr1G004830.1	Traes_2BS_523B3C97E.6	36.76	185	94	4	172	340	30	207	4e-29	112
HORVU2Hr1G004830.1	Traes_2BS_523B3C97E.7	36.76	185	94	4	172	340	30	207	4e-29	112
HORVU2Hr1G004830.1	Traes_2BS_523B3C97E.3	36.76	185	94	4	172	340	30	207	4e-29	112
HORVU2Hr1G004830.1	Traes_2BS_523B3C97E.10	36.76	185	94	4	172	340	30	207	4e-29	112
HORVU2Hr1G004830.1	Traes_2BS_523B3C97E.2	36.76	185	94	4	172	340	30	207	4e-29	112
HORVU2Hr1G004830.1	Traes_2BS_523B3C97E.12	36.76	185	94	4	172	340	30	207	4e-29	112
HORVU2Hr1G004830.1	Traes_2BS_523B3C97E.9	36.76	185	94	4	172	340	30	207	4e-29	112
HORVU2Hr1G004830.1	Traes_2BS_523B3C97E.4	36.76	185	94	4	172	340	30	207	4e-29	112
HORVU2Hr1G004830.1	Traes_2BS_523B3C97E.8	36.76	185	94	4	172	340	30	207	4e-29	112
HORVU2Hr1G004830.1	Traes_2BS_523B3C97E.5	36.76	185	94	4	172	340	30	207	4e-29	112
HORVU2Hr1G004830.1	Traes_2BS_523B3C97E.11	36.76	185	94	4	172	340	30	207	4e-29	112
HORVU2Hr1G004830.1	Traes_2BS_523B3C97E.13	36.76	185	94	4	172	340	30	207	4e-29	112
HORVU2Hr1G004830.1	Traes_2BS_4E719BB4A1.1	30.97	226	138	6	124	331	193	418	1e-22	94.4
HORVU2Hr1G004830.1	Traes_2BS_4E719BB4A.1	30.97	226	138	6	124	331	193	418	1e-22	94.4
HORVU2Hr1G004830.1	Traes_2BS_523B3C97E.37	41.41	99	53	2	242	340	2	95	4e-18	77
HORVU2Hr1G004830.1	Traes_2BS_523B3C97E.31	30.91	165	86	3	176	340	34	170	7e-18	77.4
HORVU2Hr1G004830.1	Traes_2BS_523B3C97E.32	30.91	165	86	3	176	340	34	170	7e-18	77.4
HORVU2Hr1G004830.1	Traes_2BS_523B3C97E.14	30.77	169	89	3	172	340	30	170	1e-17	78.2
HORVU2Hr1G004830.1	Traes_2BS_523B3C97E.39	49.18	61	28	1	280	340	1	58	3e-13	62
HORVU2Hr1G004830.1	Traes_2BS_523B3C97E.41	49.18	61	28	1	280	340	1	58	3e-13	62
HORVU2Hr1G004830.1	Traes_2BS_523B3C97E.40	49.18	61	28	1	280	340	1	58	3e-13	62
HORVU2Hr1G004830.1	Traes_2BS_523B3C97E.19	49.18	61	28	1	280	340	1	58	6e-13	63.2
HORVU2Hr1G004830.1	Traes_2BS_523B3C97E.16	49.18	61	28	1	280	340	1	58	6e-13	63.2
HORVU2Hr1G004830.1	Traes_2BS_523B3C97E.21	49.18	61	28	1	280	340	1	58	6e-13	63.2
HORVU2Hr1G004830.1	Traes_2BS_523B3C97E.22	49.18	61	28	1	280	340	1	58	6e-13	63.2
HORVU2Hr1G004830.1	Traes_2BS_523B3C97E.20	49.18	61	28	1	280	340	1	58	6e-13	63.2
HORVU2Hr1G004830.1	Traes_2BS_523B3C97E.18	49.18	61	28	1	280	340	1	58	6e-13	63.2
HORVU2Hr1G004830.1	Traes_2BS_523B3C97E.23	49.18	61	28	1	280	340	1	58	6e-13	63.2
HORVU2Hr1G004830.1	Traes_2BS_523B3C97E.1	49.18	61	28	1	280	340	1	58	6e-13	63.2
HORVU2Hr1G004830.1	Traes_2BS_523B3C97E.17	49.18	61	28	1	280	340	1	58	6e-13	63.2
HORVU2Hr1G004830.1	Traes_2BS_523B3C97E.33	32.46	114	59	2	176	273	34	145	5e-11	56.6
HORVU2Hr1G004830.1	Traes_2BS_A577D7F43.3	25.97	181	110	7	172	340	108	276	5e-11	57.4
HORVU2Hr1G004830.1	Traes_2BS_A577D7F431.3	25.97	181	110	7	172	340	108	276	5e-11	57.4
HORVU2Hr1G004830.1	Traes_2BS_A577D7F43.2	25.97	181	110	7	172	340	108	276	5e-11	57.4
HORVU2Hr1G004830.1	Traes_2BS_A577D7F431.2	25.97	181	110	7	172	340	108	276	5e-11	57.4
HORVU2Hr1G004830.1	Traes_2BS_523B3C97E.15	32.2	118	62	2	172	273	30	145	9e-11	56.6
HORVU2Hr1G004830.1	Traes_2BS_523B3C97E.30	46.15	26	14	0	315	340	1	26	0.008	31.2
HORVU2Hr1G004850.2	Traes_2BS_523B3C97E.19	32.14	28	19	0	36	63	265	292	2.8	21.2
HORVU2Hr1G004850.2	Traes_2BS_523B3C97E.16	32.14	28	19	0	36	63	265	292	2.8	21.2
HORVU2Hr1G004850.2	Traes_2BS_523B3C97E.21	32.14	28	19	0	36	63	265	292	2.8	21.2
HORVU2Hr1G004850.2	Traes_2BS_523B3C97E.22	32.14	28	19	0	36	63	265	292	2.8	21.2
HORVU2Hr1G004850.2	Traes_2BS_523B3C97E.20	32.14	28	19	0	36	63	265	292	2.8	21.2
HORVU2Hr1G004850.2	Traes_2BS_523B3C97E.18	32.14	28	19	0	36	63	265	292	2.8	21.2
HORVU2Hr1G004850.2	Traes_2BS_523B3C97E.23	32.14	28	19	0	36	63	265	292	2.8	21.2
HORVU2Hr1G004850.2	Traes_2BS_523B3C97E.1	32.14	28	19	0	36	63	265	292	2.8	21.2
HORVU2Hr1G004850.2	Traes_2BS_523B3C97E.17	32.14	28	19	0	36	63	265	292	2.8	21.2
HORVU2Hr1G004850.2	Traes_2BS_523B3C97E.38	32.14	28	19	0	36	63	141	168	3.5	20.8
HORVU2Hr1G004850.2	Traes_2BS_523B3C97E.42	32.14	28	19	0	36	63	64	91	4.8	20.4
HORVU2Hr1G004850.2	Traes_2BS_523B3C97E.15	32.14	28	19	0	36	63	363	390	7.6	20
HORVU2Hr1G004850.2	Traes_2BS_523B3C97E.14	32.14	28	19	0	36	63	377	404	7.6	20
HORVU2Hr1G004850.2	Traes_2BS_523B3C97E.6	32.14	28	19	0	36	63	414	441	7.7	20
HORVU2Hr1G004850.2	Traes_2BS_523B3C97E.7	32.14	28	19	0	36	63	414	441	7.7	20
HORVU2Hr1G004850.2	Traes_2BS_523B3C97E.3	32.14	28	19	0	36	63	414	441	7.7	20
HORVU2Hr1G004850.2	Traes_2BS_523B3C97E.10	32.14	28	19	0	36	63	414	441	7.7	20
HORVU2Hr1G004850.2	Traes_2BS_523B3C97E.2	32.14	28	19	0	36	63	414	441	7.7	20
HORVU2Hr1G004850.2	Traes_2BS_523B3C97E.12	32.14	28	19	0	36	63	414	441	7.7	20
HORVU2Hr1G004850.2	Traes_2BS_523B3C97E.9	32.14	28	19	0	36	63	414	441	7.7	20
HORVU2Hr1G004850.2	Traes_2BS_523B3C97E.4	32.14	28	19	0	36	63	414	441	7.7	20
HORVU2Hr1G004850.2	Traes_2BS_523B3C97E.8	32.14	28	19	0	36	63	414	441	7.7	20
HORVU2Hr1G004850.2	Traes_2BS_523B3C97E.5	32.14	28	19	0	36	63	414	441	7.7	20
HORVU2Hr1G004850.2	Traes_2BS_523B3C97E.11	32.14	28	19	0	36	63	414	441	7.7	20
HORVU2Hr1G004870.3	Traes_2BS_7CBF55D5C.1	79.29	140	27	1	1	138	1	140	8e-65	198
HORVU2Hr1G004870.3	Traes_2BS_7CBF55D5C.2	79.29	140	27	1	1	138	1	140	1e-64	198
HORVU2Hr1G004870.3	Traes_2BS_7CBF55D5C.4	74.49	98	21	1	41	138	8	101	6e-46	148
HORVU2Hr1G004870.3	Traes_2BS_7CBF55D5C.3	85.19	81	12	0	58	138	26	106	9e-46	148
HORVU2Hr1G004870.3	Traes_2BS_7CBF55D5C.5	88.89	72	8	0	67	138	2	73	7e-43	139
HORVU2Hr1G004870.3	Traes_2BS_4AC3D17E8.1	29.55	88	48	6	60	137	85	168	0.59	23.5
HORVU2Hr1G004870.3	Traes_2BS_0FA5E53AD.1	29.55	88	48	6	60	137	85	168	0.99	22.7
HORVU2Hr1G004870.3	Traes_2BS_71E63BE53.1	48	25	9	2	63	86	297	318	1.8	21.9
HORVU2Hr1G004870.3	Traes_2BS_E8781CB70.2	61.54	13	5	0	117	129	58	70	8.4	19.6
HORVU2Hr1G004870.3	Traes_2BS_E8781CB70.1	61.54	13	5	0	117	129	66	78	8.9	19.6
HORVU2Hr1G004870.3	Traes_2BS_A1F541056.1	44.44	27	15	0	101	127	130	156	9.4	19.6
HORVU2Hr1G004890.4	Traes_2BS_F70FE410B.5	99.39	164	1	0	15	178	3	166	2e-120	340
HORVU2Hr1G004890.4	Traes_2BS_F70FE410B.1	97.02	168	5	0	11	178	1	168	2e-120	341
HORVU2Hr1G004890.4	Traes_2BS_F70FE410B.2	97.6	167	4	0	12	178	1	167	5e-120	340
HORVU2Hr1G004890.4	Traes_2BS_F70FE410B.3	99.39	164	1	0	15	178	2	165	7e-120	340
HORVU2Hr1G004890.4	Traes_2BS_F70FE410B.4	99.39	164	1	0	15	178	1	164	1e-119	339
HORVU2Hr1G004890.4	Traes_2BS_8020C6788.4	28	50	32	1	12	61	313	358	5.1	21.2
HORVU2Hr1G004890.4	Traes_2BS_F828BA5F41.1	37.5	24	13	1	131	152	369	392	8.1	20.4
HORVU2Hr1G004890.4	Traes_2BS_F828BA5F4.1	37.5	24	13	1	131	152	369	392	8.1	20.4
HORVU2Hr1G004900.1	Traes_2BS_2EA84459D.1	27.27	55	39	1	58	111	97	151	0.83	23.1
HORVU2Hr1G004900.1	Traes_2BS_2EA84459D.2	27.27	55	39	1	58	111	97	151	0.83	23.1
HORVU2Hr1G004900.1	Traes_2BS_205406A4A.2	27.59	29	21	0	61	89	1066	1094	9.2	20
HORVU2Hr1G004900.1	Traes_2BS_205406A4A.1	27.59	29	21	0	61	89	1066	1094	9.2	20
HORVU2Hr1G004920.1	Traes_2BS_4E719BB4A1.1	29.73	37	26	0	15	51	69	105	3.8	19.2
HORVU2Hr1G004920.1	Traes_2BS_4E719BB4A.1	29.73	37	26	0	15	51	69	105	3.8	19.2
HORVU2Hr1G004920.1	Traes_2BS_123F996CE.2	33.33	27	8	1	47	63	29	55	6.1	18.5
HORVU2Hr1G004920.1	Traes_2BS_123F996CE.3	33.33	27	8	1	47	63	32	58	6.6	18.5
HORVU2Hr1G004920.1	Traes_2BS_201B3A7BF.3	24.14	29	22	0	7	35	22	50	7.6	18.1
HORVU2Hr1G004960.1	Traes_2BS_A984C71A6.5	94.58	277	15	0	120	396	1	277	0	537
HORVU2Hr1G004960.1	Traes_2BS_A984C71A6.1	94.58	277	15	0	120	396	1	277	0	537
HORVU2Hr1G004960.1	Traes_2BS_A984C71A6.4	94.58	277	15	0	120	396	1	277	0	537
HORVU2Hr1G004960.1	Traes_2BS_A984C71A6.10	94.31	281	16	0	120	400	1	281	0	544
HORVU2Hr1G004960.1	Traes_2BS_A984C71A6.11	94.31	281	16	0	120	400	1	281	0	544
HORVU2Hr1G004960.1	Traes_2BS_A984C71A6.12	94.31	281	16	0	120	400	1	281	0	544
HORVU2Hr1G004960.1	Traes_2BS_A984C71A6.9	94.31	281	16	0	120	400	1	281	0	544
HORVU2Hr1G004960.1	Traes_2BS_A984C71A6.8	94.31	281	16	0	120	400	1	281	0	544
HORVU2Hr1G004960.1	Traes_2BS_A984C71A6.7	93.59	281	18	0	120	400	1	281	0	537
HORVU2Hr1G004960.1	Traes_2BS_A984C71A6.6	93.59	281	18	0	120	400	1	281	0	537
HORVU2Hr1G004960.1	Traes_2BS_A984C71A6.3	84.2	367	46	3	38	400	39	397	0	589
HORVU2Hr1G004960.1	Traes_2BS_A984C71A6.2	84.2	367	46	3	38	400	41	399	0	589
HORVU2Hr1G004960.1	Traes_2BS_98815CE06.1	72.34	282	73	3	120	398	1	280	2e-138	397
HORVU2Hr1G004960.1	Traes_2BS_C00FC92D4.2	32.61	46	30	1	13	58	29	73	6.3	21.9
HORVU2Hr1G004960.1	Traes_2BS_A984C71A6.5	52.94	17	8	0	10	26	125	141	6.5	21.9
HORVU2Hr1G004960.1	Traes_2BS_A984C71A6.1	52.94	17	8	0	10	26	125	141	6.5	21.9
HORVU2Hr1G004960.1	Traes_2BS_A984C71A6.4	52.94	17	8	0	10	26	125	141	6.5	21.9
HORVU2Hr1G004960.1	Traes_2BS_A984C71A6.7	52.94	17	8	0	10	26	125	141	6.7	21.9
HORVU2Hr1G004960.1	Traes_2BS_A984C71A6.6	52.94	17	8	0	10	26	125	141	6.7	21.9
HORVU2Hr1G004960.1	Traes_2BS_A984C71A6.10	52.94	17	8	0	10	26	125	141	7.6	21.6
HORVU2Hr1G004960.1	Traes_2BS_A984C71A6.11	52.94	17	8	0	10	26	125	141	7.6	21.6
HORVU2Hr1G004960.1	Traes_2BS_A984C71A6.12	52.94	17	8	0	10	26	125	141	7.6	21.6
HORVU2Hr1G004960.1	Traes_2BS_A984C71A6.9	52.94	17	8	0	10	26	125	141	7.6	21.6
HORVU2Hr1G004960.1	Traes_2BS_A984C71A6.8	52.94	17	8	0	10	26	125	141	7.6	21.6
HORVU2Hr1G004980.2	Traes_2BS_7CBF55D5C.3	94.68	282	13	1	69	348	26	307	0	561
HORVU2Hr1G004980.2	Traes_2BS_7CBF55D5C.1	91.15	339	28	1	12	348	1	339	0	616
HORVU2Hr1G004980.2	Traes_2BS_7CBF55D5C.4	90.64	299	22	2	52	348	8	302	0	561
HORVU2Hr1G004980.2	Traes_2BS_7CBF55D5C.2	90.62	341	28	2	12	348	1	341	0	611
HORVU2Hr1G004980.2	Traes_2BS_7CBF55D5C.5	84.13	271	9	1	78	348	2	238	1e-166	463
HORVU2Hr1G004980.2	Traes_2BS_7CBF55D5C.6	97.3	185	5	0	164	348	5	189	7e-136	383
HORVU2Hr1G004980.2	Traes_2BS_0FA5E53AD.1	32.2	59	31	2	221	270	169	227	2.8	23.1
HORVU2Hr1G004980.2	Traes_2BS_E8781CB70.2	31.75	63	36	3	128	187	58	116	3	22.7
HORVU2Hr1G004980.2	Traes_2BS_4AC3D17E8.1	32.76	58	30	2	221	269	169	226	3.1	22.7
HORVU2Hr1G004980.2	Traes_2BS_E8781CB70.1	31.75	63	36	3	128	187	66	124	3.5	22.3
HORVU2Hr1G004980.2	Traes_2BS_4AC3D17E8.1	27.91	86	50	5	71	146	85	168	6	21.9
HORVU2Hr1G004980.2	Traes_2BS_C41C0B717.1	32.26	31	17	1	163	193	1	27	6.1	20.8
HORVU2Hr1G004980.2	Traes_2BS_0F6206782.6	28.89	45	32	0	114	158	159	203	8.1	21.6
HORVU2Hr1G004980.2	Traes_2BS_0FA5E53AD.1	27.91	86	50	5	71	146	85	168	8.8	21.6
HORVU2Hr1G004980.2	Traes_2BS_0F6206782.3	28.89	45	32	0	114	158	159	203	8.9	21.6
HORVU2Hr1G004980.2	Traes_2BS_0F6206782.1	28.89	45	32	0	114	158	159	203	9.5	21.6
HORVU2Hr1G004980.2	Traes_2BS_0F6206782.2	28.89	45	32	0	114	158	159	203	9.5	21.6
HORVU2Hr1G005000.3	Traes_2BS_5F3F19DDA.1	86.34	227	30	1	30	255	4	230	9e-142	395
HORVU2Hr1G005000.3	Traes_2BS_5F3F19DDA.2	82.82	163	28	0	30	192	4	166	9e-94	271
HORVU2Hr1G005000.3	Traes_2BS_8CE1C72E3.3	42.86	21	11	1	124	144	351	370	7.1	21.2
HORVU2Hr1G005000.3	Traes_2BS_8CE1C72E3.4	42.86	21	11	1	124	144	351	370	7.1	21.2
HORVU2Hr1G005000.3	Traes_2BS_8CE1C72E3.2	47.83	23	11	1	127	149	396	417	7.3	21.2
HORVU2Hr1G005000.3	Traes_2BS_8CE1C72E3.1	42.86	21	11	1	124	144	371	390	7.5	21.2
HORVU2Hr1G005020.2	Traes_2BS_4E719BB4A1.1	29.73	37	26	0	188	224	69	105	5.9	21.2
HORVU2Hr1G005020.2	Traes_2BS_4E719BB4A.1	29.73	37	26	0	188	224	69	105	5.9	21.2
HORVU2Hr1G005020.2	Traes_2BS_71E63BE53.1	40	15	9	0	82	96	32	46	7.4	20.8
HORVU2Hr1G005020.2	Traes_2BS_8DACFC88D.1	43.75	32	14	1	16	43	33	64	7.6	20
HORVU2Hr1G005040.1	Traes_2BS_2EA84459D.1	27.27	55	39	1	58	111	97	151	1.1	23.5
HORVU2Hr1G005040.1	Traes_2BS_2EA84459D.2	27.27	55	39	1	58	111	97	151	1.1	23.5
HORVU2Hr1G005040.1	Traes_2BS_1D4629397.2	29.47	95	53	3	78	172	12	92	6.6	21.2
HORVU2Hr1G005140.20	Traes_2BS_29B89DAB1.1	62.41	266	99	1	56	321	1	265	2e-108	315
HORVU2Hr1G005140.20	Traes_2BS_8020C6788.2	56.37	259	112	1	59	317	53	310	8e-86	270
HORVU2Hr1G005140.20	Traes_2BS_123F996CE.1	63.1	187	66	2	137	321	1	186	3e-81	243
HORVU2Hr1G005140.20	Traes_2BS_123F996CE.3	61.11	180	68	1	144	321	4	183	2e-75	228
HORVU2Hr1G005140.20	Traes_2BS_123F996CE.2	62.29	175	64	1	149	321	6	180	5e-74	224
HORVU2Hr1G005140.20	Traes_2BS_29B89DAB1.4	63.58	173	63	0	149	321	2	174	3e-71	217
HORVU2Hr1G005140.20	Traes_2BS_8020C6788.17	60.82	171	67	0	153	323	10	180	1e-68	210
HORVU2Hr1G005140.20	Traes_2BS_8020C6788.5	60.82	171	67	0	153	323	10	180	1e-68	210
HORVU2Hr1G005140.20	Traes_2BS_8020C6788.16	60.82	171	67	0	153	323	10	180	8e-68	209
HORVU2Hr1G005140.20	Traes_2BS_8020C6788.14	60.82	171	67	0	153	323	10	180	8e-68	210
HORVU2Hr1G005140.20	Traes_2BS_8020C6788.15	60.82	171	67	0	153	323	10	180	9e-68	209
HORVU2Hr1G005140.20	Traes_2BS_29B89DAB1.2	63.03	165	61	0	149	313	2	166	3e-67	206
HORVU2Hr1G005140.20	Traes_2BS_29B89DAB1.3	63.19	163	60	0	151	313	1	163	2e-66	204
HORVU2Hr1G005140.20	Traes_2BS_29B89DAB1.5	72.37	76	21	0	56	131	66	141	9e-32	112
HORVU2Hr1G005140.20	Traes_2BS_8020C6788.4	58.76	97	40	0	221	317	1	97	7e-31	115
HORVU2Hr1G005140.20	Traes_2BS_9A3A0C6E9.1	34.15	41	27	0	88	128	464	504	2	23.5
HORVU2Hr1G005160.1	Traes_2BS_9A3A0C6E9.1	86.9	519	66	1	142	660	1	517	0	723
HORVU2Hr1G005160.1	Traes_2BS_AAEA82201.1	86.96	69	6	2	1	68	1	67	1e-33	118
HORVU2Hr1G005160.1	Traes_2BS_E836C5A07.2	39.39	33	20	0	431	463	184	216	1.3	24.6
HORVU2Hr1G005160.1	Traes_2BS_E836C5A07.1	39.39	33	20	0	431	463	260	292	1.4	25
HORVU2Hr1G005160.1	Traes_2BS_F507513CF.1	31.58	57	33	1	415	465	634	690	2.2	24.6
HORVU2Hr1G005160.1	Traes_2BS_E8781CB70.1	25.71	35	26	0	545	579	55	89	3.8	23.5
HORVU2Hr1G005160.1	Traes_2BS_E8781CB70.2	25	40	30	0	540	579	42	81	3.8	23.5
HORVU2Hr1G005160.1	Traes_2BS_0F6206782.6	37.5	32	20	0	555	586	150	181	3.9	23.5
HORVU2Hr1G005160.1	Traes_2BS_0F6206782.3	37.5	32	20	0	555	586	150	181	4.7	23.5
HORVU2Hr1G005160.1	Traes_2BS_0F6206782.1	37.5	32	20	0	555	586	150	181	4.8	23.5
HORVU2Hr1G005160.1	Traes_2BS_0F6206782.2	37.5	32	20	0	555	586	150	181	4.8	23.5
HORVU2Hr1G005210.2	Traes_2BS_29B89DAB1.1	82.09	268	48	0	10	277	5	272	4e-156	435
HORVU2Hr1G005210.2	Traes_2BS_29B89DAB1.4	87.22	180	23	0	98	277	2	181	2e-111	318
HORVU2Hr1G005210.2	Traes_2BS_29B89DAB1.2	86.67	165	22	0	98	262	2	166	8e-100	288
HORVU2Hr1G005210.2	Traes_2BS_29B89DAB1.3	87.12	163	21	0	100	262	1	163	6e-99	285
HORVU2Hr1G005210.2	Traes_2BS_123F996CE.1	67.89	190	59	1	89	276	3	192	2e-89	262
HORVU2Hr1G005210.2	Traes_2BS_8020C6788.2	56.98	258	111	0	9	266	53	310	3e-88	274
HORVU2Hr1G005210.2	Traes_2BS_123F996CE.2	66.3	181	59	1	98	276	6	186	2e-81	241
HORVU2Hr1G005210.2	Traes_2BS_123F996CE.3	67.42	178	56	1	95	270	6	183	3e-81	241
HORVU2Hr1G005210.2	Traes_2BS_8020C6788.17	58.38	173	72	0	99	271	7	179	1e-69	211
HORVU2Hr1G005210.2	Traes_2BS_8020C6788.5	58.38	173	72	0	99	271	7	179	1e-69	211
HORVU2Hr1G005210.2	Traes_2BS_8020C6788.16	58.38	173	72	0	99	271	7	179	6e-69	211
HORVU2Hr1G005210.2	Traes_2BS_8020C6788.15	58.38	173	72	0	99	271	7	179	9e-69	210
HORVU2Hr1G005210.2	Traes_2BS_8020C6788.14	58.38	173	72	0	99	271	7	179	1e-68	210
HORVU2Hr1G005210.2	Traes_2BS_29B89DAB1.5	83.12	77	12	1	5	81	66	141	2e-36	124
HORVU2Hr1G005210.2	Traes_2BS_8020C6788.4	59.79	97	39	0	170	266	1	97	5e-32	117
HORVU2Hr1G005210.2	Traes_2BS_2B59EDA36.3	37.14	35	14	1	12	38	32	66	0.63	23.9
HORVU2Hr1G005210.2	Traes_2BS_2B59EDA36.2	37.14	35	14	1	12	38	32	66	0.73	23.9
HORVU2Hr1G005210.2	Traes_2BS_CE129FE6C.2	48.28	29	14	1	196	224	261	288	6.3	21.6
HORVU2Hr1G005210.2	Traes_2BS_9A3A0C6E9.1	32.73	55	34	1	38	92	464	515	7.6	21.2
HORVU2Hr1G005220.3	Traes_2BS_0FA5E53AD.1	98.47	393	6	0	3	395	2	394	0	810
HORVU2Hr1G005220.3	Traes_2BS_4AC3D17E8.1	98.04	306	6	0	3	308	2	307	0	632
HORVU2Hr1G005220.3	Traes_2BS_71E63BE53.1	50.63	397	185	4	1	391	1	392	1e-134	390
HORVU2Hr1G005220.3	Traes_2BS_A3FACFBB7.1	98.75	80	1	0	316	395	1	80	6e-53	168
HORVU2Hr1G005220.3	Traes_2BS_D123E9F39.2	52.94	17	8	0	204	220	80	96	0.91	24.6
HORVU2Hr1G005220.3	Traes_2BS_7CBF55D5C.6	32.2	59	31	2	170	228	62	111	1.9	23.5
HORVU2Hr1G005220.3	Traes_2BS_7CBF55D5C.1	32.76	58	30	2	170	227	212	260	2.6	23.1
HORVU2Hr1G005220.3	Traes_2BS_7CBF55D5C.3	30.51	59	32	2	170	227	178	228	8.2	21.6
HORVU2Hr1G005220.3	Traes_2BS_7CBF55D5C.4	30.51	59	32	2	170	227	173	223	8.6	21.6
HORVU2Hr1G005230.1	Traes_2BS_29B89DAB1.1	87.82	271	33	0	73	343	2	272	2e-171	476
HORVU2Hr1G005230.1	Traes_2BS_29B89DAB1.4	92.22	180	14	0	164	343	2	181	4e-120	342
HORVU2Hr1G005230.1	Traes_2BS_29B89DAB1.2	92.12	165	13	0	164	328	2	166	5e-109	313
HORVU2Hr1G005230.1	Traes_2BS_29B89DAB1.3	92.64	163	12	0	166	328	1	163	3e-108	311
HORVU2Hr1G005230.1	Traes_2BS_8020C6788.2	51.76	313	139	1	20	332	10	310	1e-93	291
HORVU2Hr1G005230.1	Traes_2BS_123F996CE.1	69.63	191	56	1	154	342	2	192	3e-92	271
HORVU2Hr1G005230.1	Traes_2BS_123F996CE.2	67.96	181	56	1	164	342	6	186	9e-83	247
HORVU2Hr1G005230.1	Traes_2BS_123F996CE.3	69.1	178	53	1	161	336	6	183	2e-82	246
HORVU2Hr1G005230.1	Traes_2BS_8020C6788.17	60.69	173	68	0	165	337	7	179	4e-70	214
HORVU2Hr1G005230.1	Traes_2BS_8020C6788.5	60.69	173	68	0	165	337	7	179	4e-70	214
HORVU2Hr1G005230.1	Traes_2BS_8020C6788.16	60.69	173	68	0	165	337	7	179	2e-69	214
HORVU2Hr1G005230.1	Traes_2BS_8020C6788.15	60.69	173	68	0	165	337	7	179	3e-69	214
HORVU2Hr1G005230.1	Traes_2BS_8020C6788.14	60.69	173	68	0	165	337	7	179	4e-69	214
HORVU2Hr1G005230.1	Traes_2BS_29B89DAB1.5	86.52	141	17	1	9	147	1	141	3e-63	195
HORVU2Hr1G005230.1	Traes_2BS_8020C6788.4	61.86	97	37	0	236	332	1	97	1e-31	117
HORVU2Hr1G005230.1	Traes_2BS_CE129FE6C.2	51.72	29	13	1	262	290	261	288	2.4	23.1
HORVU2Hr1G005230.1	Traes_2BS_AF733E06F.3	30.61	49	32	2	163	211	273	319	3.8	22.7
HORVU2Hr1G005230.1	Traes_2BS_AF733E06F.2	30.61	49	32	2	163	211	273	319	3.8	22.7
HORVU2Hr1G005230.1	Traes_2BS_AF733E06F.7	30.61	49	32	2	163	211	160	206	4.2	22.3
HORVU2Hr1G005230.1	Traes_2BS_AF733E06F.1	30.61	49	32	2	163	211	227	273	4.4	22.3
HORVU2Hr1G005230.1	Traes_2BS_AF733E06F.5	30.61	49	32	2	163	211	227	273	4.4	22.3
HORVU2Hr1G005230.1	Traes_2BS_AF733E06F.6	30.61	49	32	2	163	211	227	273	4.4	22.3
HORVU2Hr1G005230.1	Traes_2BS_AF733E06F.4	30.61	49	32	2	163	211	227	273	4.4	22.3
HORVU2Hr1G005230.1	Traes_2BS_9A3A0C6E9.1	33.87	62	40	1	83	143	442	503	5.6	21.9
HORVU2Hr1G005310.2	Traes_2BS_F5283031D.1	73.04	319	77	4	143	454	1	317	3e-158	449
HORVU2Hr1G005310.2	Traes_2BS_A4DB2F5FF.1	76.43	263	53	3	1	255	1	262	2e-136	391
HORVU2Hr1G005310.2	Traes_2BS_BB2D4D611.1	68.48	257	73	4	204	453	194	449	6e-117	348
HORVU2Hr1G005310.2	Traes_2BS_BB2D4D611.2	68.48	257	73	4	204	453	203	458	8e-117	348
HORVU2Hr1G005310.2	Traes_2BS_BB2D4D611.3	69.03	226	66	3	231	453	1	225	1e-103	308
HORVU2Hr1G005310.2	Traes_2BS_DE215DD14.1	63.64	231	76	4	231	454	1	230	2e-91	275
HORVU2Hr1G005310.2	Traes_2BS_F2410FE2C.1	78.31	166	32	2	289	450	76	241	4e-82	251
HORVU2Hr1G005310.2	Traes_2BS_BB2D4D611.2	76.35	148	28	3	1	143	1	146	7e-65	213
HORVU2Hr1G005310.2	Traes_2BS_BB2D4D611.1	76.55	145	24	4	1	143	1	137	3e-63	209
HORVU2Hr1G005310.2	Traes_2BS_3DB800E5C.1	78.48	79	16	1	1	79	1	78	2e-36	124
HORVU2Hr1G005310.2	Traes_2BS_D219FE74E.1	36	25	16	0	36	60	89	113	2.5	22.7
HORVU2Hr1G005320.3	Traes_2BS_E836C5A07.1	99.65	285	1	0	1	285	132	416	0	585
HORVU2Hr1G005320.3	Traes_2BS_E836C5A07.2	99.39	163	1	0	1	163	56	218	7e-120	341
HORVU2Hr1G005320.3	Traes_2BS_221659629.2	30.19	53	30	1	163	208	325	377	3.5	22.3
HORVU2Hr1G005320.3	Traes_2BS_221659629.1	30.19	53	30	1	163	208	664	716	3.8	22.3
HORVU2Hr1G005320.3	Traes_2BS_1D4629397.2	36.67	30	19	0	232	261	90	119	5.2	21.9
HORVU2Hr1G005320.3	Traes_2BS_DF05B5E78.3	46.67	15	8	0	23	37	7	21	6.4	21.2
HORVU2Hr1G005320.3	Traes_2BS_DF05B5E78.6	46.67	15	8	0	23	37	7	21	8.2	20.8
HORVU2Hr1G005320.3	Traes_2BS_DF05B5E78.7	46.67	15	8	0	23	37	7	21	8.2	20.8
HORVU2Hr1G005320.3	Traes_2BS_DF05B5E78.1	46.67	15	8	0	23	37	7	21	9.1	20.8
HORVU2Hr1G005330.1	Traes_2BS_F5283031D.1	68.75	320	94	4	143	460	2	317	6e-151	431
HORVU2Hr1G005330.1	Traes_2BS_DE215DD14.1	85.34	232	27	2	234	460	1	230	8e-134	384
HORVU2Hr1G005330.1	Traes_2BS_A4DB2F5FF.1	72.93	266	64	3	1	261	1	263	9e-134	385
HORVU2Hr1G005330.1	Traes_2BS_BB2D4D611.1	76.25	261	52	5	204	459	194	449	2e-131	385
HORVU2Hr1G005330.1	Traes_2BS_BB2D4D611.2	76.25	261	52	5	204	459	203	458	2e-131	386
HORVU2Hr1G005330.1	Traes_2BS_BB2D4D611.3	75.55	229	49	3	234	459	1	225	1e-116	342
HORVU2Hr1G005330.1	Traes_2BS_F2410FE2C.1	70.06	167	49	1	290	456	76	241	3e-75	234
HORVU2Hr1G005330.1	Traes_2BS_BB2D4D611.2	73.97	146	32	3	1	141	1	145	4e-63	208
HORVU2Hr1G005330.1	Traes_2BS_BB2D4D611.1	75	144	27	3	1	142	1	137	5e-63	208
HORVU2Hr1G005330.1	Traes_2BS_3DB800E5C.1	78.21	78	17	0	1	78	1	78	1e-38	130
HORVU2Hr1G005330.1	Traes_2BS_0F6206782.1	36.11	36	16	3	184	216	387	418	6.5	22.3
HORVU2Hr1G005330.1	Traes_2BS_0F6206782.2	36.11	36	16	3	184	216	387	418	6.5	22.3
HORVU2Hr1G005330.1	Traes_2BS_0F6206782.6	36.11	36	16	3	184	216	387	418	6.9	22.3
HORVU2Hr1G005330.1	Traes_2BS_0F6206782.3	36.11	36	16	3	184	216	387	418	7.3	22.3
HORVU2Hr1G005340.10	Traes_2BS_3DBC04D39.2	30.3	66	36	3	338	399	176	235	2.8	23.5
HORVU2Hr1G005340.10	Traes_2BS_B3A88F254.2	57.89	19	8	0	341	359	86	104	3.2	23.1
HORVU2Hr1G005340.10	Traes_2BS_71A3DD006.2	31.67	60	36	2	129	188	149	203	7.7	21.6
HORVU2Hr1G005350.1	Traes_2BS_F5283031D.1	73.15	324	78	5	143	464	1	317	1e-163	463
HORVU2Hr1G005350.1	Traes_2BS_A4DB2F5FF.1	73.58	265	64	4	1	261	1	263	3e-134	386
HORVU2Hr1G005350.1	Traes_2BS_BB2D4D611.1	67.8	264	75	6	203	463	193	449	1e-114	343
HORVU2Hr1G005350.1	Traes_2BS_BB2D4D611.2	67.8	264	75	6	203	463	202	458	1e-114	343
HORVU2Hr1G005350.1	Traes_2BS_BB2D4D611.3	68.97	232	62	6	235	463	1	225	2e-100	300
HORVU2Hr1G005350.1	Traes_2BS_DE215DD14.1	64.07	231	71	6	240	464	6	230	7e-88	266
HORVU2Hr1G005350.1	Traes_2BS_F2410FE2C.1	74.85	171	36	3	292	460	76	241	9e-78	240
HORVU2Hr1G005350.1	Traes_2BS_BB2D4D611.2	75.34	146	33	1	1	143	1	146	8e-68	221
HORVU2Hr1G005350.1	Traes_2BS_BB2D4D611.1	75.86	145	25	2	1	143	1	137	2e-66	217
HORVU2Hr1G005350.1	Traes_2BS_3DB800E5C.1	74.36	78	20	0	1	78	1	78	2e-36	124
HORVU2Hr1G005350.1	Traes_2BS_3BE74AB33.2	35	40	25	1	3	41	115	154	0.084	27.7
HORVU2Hr1G005350.1	Traes_2BS_3BE74AB33.1	35	40	25	1	3	41	274	313	0.086	28.1
HORVU2Hr1G005350.1	Traes_2BS_D219FE74E.1	40.91	22	13	0	36	57	89	110	6.1	21.6
HORVU2Hr1G005350.1	Traes_2BS_1D4629397.1	30	30	21	0	209	238	303	332	7.7	21.9
HORVU2Hr1G005350.1	Traes_2BS_1D4629397.2	29.41	34	24	0	204	237	461	494	8.9	21.9
HORVU2Hr1G005350.1	Traes_2BS_9DB68FC47.2	42.31	26	12	1	416	441	142	164	9	21.6
HORVU2Hr1G005350.1	Traes_2BS_9DB68FC47.1	42.31	26	12	1	416	441	142	164	9	21.6
HORVU2Hr1G005420.1	Traes_2BS_8CE1C72E3.1	91.75	291	23	1	16	306	8	297	0	537
HORVU2Hr1G005420.1	Traes_2BS_8CE1C72E3.3	91.73	278	22	1	29	306	1	277	0	512
HORVU2Hr1G005420.1	Traes_2BS_8CE1C72E3.4	91.73	278	22	1	29	306	1	277	0	512
HORVU2Hr1G005420.1	Traes_2BS_8CE1C72E3.2	89.81	265	26	1	42	306	56	319	3e-167	471
HORVU2Hr1G005420.1	Traes_2BS_8CE1C72E3.5	84.78	184	2	1	107	264	1	184	6e-108	310
HORVU2Hr1G005420.1	Traes_2BS_BB2D4D611.3	41.67	36	16	2	226	260	8	39	3.2	22.7
HORVU2Hr1G005420.1	Traes_2BS_4E719BB4A1.1	53.85	13	6	0	10	22	485	497	6.3	21.9
HORVU2Hr1G005420.1	Traes_2BS_4E719BB4A.1	53.85	13	6	0	10	22	485	497	6.3	21.9
HORVU2Hr1G005420.1	Traes_2BS_BB2D4D611.2	32.73	55	24	3	215	260	222	272	7.8	21.6
HORVU2Hr1G005420.1	Traes_2BS_BB2D4D611.1	41.67	36	16	2	226	260	232	263	8.2	21.6
HORVU2Hr1G005420.1	Traes_2BS_F828BA5F41.1	33.33	27	18	0	221	247	178	204	9.4	21.2
HORVU2Hr1G005420.1	Traes_2BS_F828BA5F4.1	33.33	27	18	0	221	247	178	204	9.4	21.2
HORVU2Hr1G005470.7	Traes_2BS_8281050F1.1	90.12	425	14	1	50	474	1	397	0	669
HORVU2Hr1G005470.7	Traes_2BS_8281050F11.1	90.12	425	14	1	50	474	1	397	0	669
HORVU2Hr1G005470.7	Traes_2BS_F2B08EA38.1	32.65	49	28	2	268	311	154	202	0.5	25.8
HORVU2Hr1G005470.7	Traes_2BS_F2B08EA38.2	32.65	49	28	2	268	311	223	271	0.58	25.8
HORVU2Hr1G005470.7	Traes_2BS_FE7DF33CC.1	32.65	49	28	2	268	311	174	222	0.6	25.8
HORVU2Hr1G005470.7	Traes_2BS_221659629.1	50	20	10	0	268	287	706	725	0.78	25.4
HORVU2Hr1G005470.7	Traes_2BS_221659629.2	50	20	10	0	268	287	367	386	0.85	25.4
HORVU2Hr1G005470.7	Traes_2BS_205406A4A.3	50	20	10	0	268	287	706	725	1.2	24.6
HORVU2Hr1G005470.7	Traes_2BS_205406A4A.2	50	20	10	0	268	287	706	725	1.3	24.6
HORVU2Hr1G005470.7	Traes_2BS_205406A4A.1	50	20	10	0	268	287	706	725	1.3	24.6
HORVU2Hr1G005470.7	Traes_2BS_ACB7F2A4B.1	28.57	91	55	4	268	351	707	794	6.3	22.3
HORVU2Hr1G005470.7	Traes_2BS_F5283031D.1	60	15	6	0	141	155	58	72	9.2	21.9
HORVU2Hr1G005480.7	Traes_2BS_019FCAD9B.1	95.87	242	9	1	1	241	1	242	2e-170	468
HORVU2Hr1G005480.7	Traes_2BS_019FCAD9B1.1	95.87	242	9	1	1	241	1	242	2e-170	468
HORVU2Hr1G005480.7	Traes_2BS_F2B08EA38.2	25.81	31	23	0	200	230	18	48	7.3	21.2
HORVU2Hr1G005480.7	Traes_2BS_829607ADE.1	34.38	32	21	0	2	33	17	48	8.3	20.4
HORVU2Hr1G005480.7	Traes_2BS_F2B08EA38.2	31.25	32	22	0	140	171	371	402	8.7	20.8
HORVU2Hr1G005480.7	Traes_2BS_E8781CB70.2	21.28	47	37	0	48	94	140	186	9	20.4
HORVU2Hr1G005480.7	Traes_2BS_CE129FE6C.2	44	25	14	0	171	195	261	285	9.5	20.8
HORVU2Hr1G005480.7	Traes_2BS_F2B08EA38.1	32.26	31	21	0	141	171	303	333	9.9	20.8
HORVU2Hr1G005490.2	Traes_2BS_B8E7189CF1.1	44.44	18	10	0	246	263	23	40	3	22.7
HORVU2Hr1G005490.2	Traes_2BS_B8E7189CF.1	44.44	18	10	0	246	263	23	40	3	22.7
HORVU2Hr1G005490.2	Traes_2BS_8800ED4EE.7	63.64	11	4	0	168	178	34	44	7.5	21.2
HORVU2Hr1G005490.2	Traes_2BS_53E5443BF.1	42.86	14	8	0	134	147	25	38	9.1	20.4
HORVU2Hr1G005510.3	Traes_2BS_2B59EDA36.3	94.5	109	6	0	10	118	3	111	2e-73	211
HORVU2Hr1G005510.3	Traes_2BS_2B59EDA36.2	84.4	109	17	0	10	118	3	111	8e-66	192
HORVU2Hr1G005510.3	Traes_2BS_2B59EDA36.1	69.61	102	31	0	17	118	94	195	4e-50	155
HORVU2Hr1G005510.3	Traes_2BS_8020C6788.17	38.89	18	11	0	49	66	52	69	7.2	19.6
HORVU2Hr1G005510.3	Traes_2BS_8020C6788.5	38.89	18	11	0	49	66	52	69	7.2	19.6
HORVU2Hr1G005510.3	Traes_2BS_29B89DAB1.5	28.57	35	17	1	39	73	72	98	7.4	19.2
HORVU2Hr1G005510.3	Traes_2BS_8020C6788.16	38.89	18	11	0	49	66	52	69	8.4	19.2
HORVU2Hr1G005510.3	Traes_2BS_8020C6788.15	38.89	18	11	0	49	66	52	69	8.9	19.2
HORVU2Hr1G005510.3	Traes_2BS_29B89DAB1.1	28.57	35	17	1	39	73	7	33	9.1	19.2
HORVU2Hr1G005510.3	Traes_2BS_5C64FC44A.1	27.27	44	23	1	80	114	67	110	9.2	19.2
HORVU2Hr1G005510.3	Traes_2BS_71A3DD006.2	27.08	48	26	2	79	117	15	62	9.4	19.2
HORVU2Hr1G005510.3	Traes_2BS_8020C6788.14	38.89	18	11	0	49	66	52	69	9.6	19.2
HORVU2Hr1G005520.1	Traes_2BS_2B59EDA36.1	88.33	120	12	1	11	128	76	195	5e-69	204
HORVU2Hr1G005520.1	Traes_2BS_2B59EDA36.2	78.7	108	23	0	21	128	4	111	2e-60	179
HORVU2Hr1G005520.1	Traes_2BS_2B59EDA36.3	70.37	108	32	0	21	128	4	111	2e-55	166
HORVU2Hr1G005520.1	Traes_2BS_4F32944F7.1	25.58	43	32	0	83	125	118	160	8.3	19.6
HORVU2Hr1G005530.2	Traes_2BS_DFC825EBF.1	88.26	247	29	0	3	249	2	248	9e-144	401
HORVU2Hr1G005530.2	Traes_2BS_201B3A7BF.1	47.62	21	11	0	203	223	12	32	4.4	21.6
HORVU2Hr1G005530.2	Traes_2BS_A1F541056.1	31.71	41	24	1	203	243	12	48	4.6	21.6
HORVU2Hr1G005530.2	Traes_2BS_201B3A7BF.3	47.62	21	11	0	203	223	12	32	4.9	21.2
HORVU2Hr1G005530.2	Traes_2BS_E8781CB70.2	32	25	17	0	63	87	14	38	9.8	20.4
HORVU2Hr1G005560.1	Traes_2BS_F507513CF.1	35.29	34	22	0	116	149	488	521	2.1	25
HORVU2Hr1G005560.1	Traes_2BS_1D4629397.2	25.93	54	38	1	725	778	2	53	2.1	24.6
HORVU2Hr1G005560.1	Traes_2BS_523B3C97E.13	37.04	27	17	0	619	645	415	441	3.2	24.3
HORVU2Hr1G005560.1	Traes_2BS_523B3C97E.30	37.04	27	17	0	619	645	245	271	3.5	23.9
HORVU2Hr1G005570.1	Traes_2BS_523B3C97E.30	25	96	68	3	67	159	215	309	1.3	24.3
HORVU2Hr1G005570.1	Traes_2BS_523B3C97E.13	24.39	82	54	3	67	141	385	465	2.2	23.5
HORVU2Hr1G005590.1	Traes_2BS_2B59EDA36.1	93.14	102	7	0	8	109	94	195	2e-67	199
HORVU2Hr1G005590.1	Traes_2BS_2B59EDA36.2	78.7	108	23	0	2	109	4	111	1e-60	179
HORVU2Hr1G005590.1	Traes_2BS_2B59EDA36.3	70.37	108	32	0	2	109	4	111	1e-55	166
HORVU2Hr1G005590.1	Traes_2BS_4F32944F7.1	24.44	45	34	0	64	108	118	162	5.6	19.6
HORVU2Hr1G005600.2	Traes_2BS_DFC825EBF.1	97.78	225	5	0	34	258	24	248	3e-160	443
HORVU2Hr1G005600.2	Traes_2BS_201B3A7BF.1	47.62	21	11	0	212	232	12	32	3.7	21.9
HORVU2Hr1G005600.2	Traes_2BS_A1F541056.1	31.71	41	24	1	212	252	12	48	3.8	21.9
HORVU2Hr1G005600.2	Traes_2BS_201B3A7BF.3	47.62	21	11	0	212	232	12	32	4.2	21.6
HORVU2Hr1G005600.2	Traes_2BS_F2B08EA38.3	26.83	41	30	0	50	90	71	111	9.3	20.8
HORVU2Hr1G005620.1	Traes_2BS_457A03DD9.2	85.07	134	14	4	1	130	1	132	1e-64	190
HORVU2Hr1G005620.1	Traes_2BS_457A03DD9.1	85.16	128	14	3	6	130	48	173	2e-63	189
HORVU2Hr1G005620.1	Traes_2BS_A4DB2F5FF.1	32.08	53	35	1	13	64	58	110	0.38	23.5
HORVU2Hr1G005620.1	Traes_2BS_7CBF55D5C.6	47.37	19	10	0	87	105	57	75	0.82	22.7
HORVU2Hr1G005620.1	Traes_2BS_7CBF55D5C.1	47.37	19	10	0	87	105	207	225	0.97	22.3
HORVU2Hr1G005620.1	Traes_2BS_7CBF55D5C.3	52.94	17	8	0	87	103	173	189	1.4	21.9
HORVU2Hr1G005620.1	Traes_2BS_7CBF55D5C.2	52.94	17	8	0	87	103	207	223	1.5	21.9
HORVU2Hr1G005620.1	Traes_2BS_7CBF55D5C.4	52.94	17	8	0	87	103	168	184	1.5	21.9
HORVU2Hr1G005620.1	Traes_2BS_205406A4A.3	77.78	9	2	0	31	39	220	228	9.6	19.6
HORVU2Hr1G005620.1	Traes_2BS_205406A4A.2	77.78	9	2	0	31	39	220	228	9.6	19.6
HORVU2Hr1G005620.1	Traes_2BS_205406A4A.1	77.78	9	2	0	31	39	220	228	9.6	19.6
HORVU2Hr1G005630.19	Traes_2BS_748FD4958.2	85.39	486	48	8	82	565	12	476	0	753
HORVU2Hr1G005630.19	Traes_2BS_748FD4958.1	84.23	520	52	10	50	565	1	494	0	776
HORVU2Hr1G005630.19	Traes_2BS_748FD4958.3	84.18	373	34	8	50	418	1	352	0	544
HORVU2Hr1G005630.19	Traes_2BS_748FD4958.5	84.18	373	34	8	50	418	1	352	0	544
HORVU2Hr1G005630.19	Traes_2BS_748FD4958.8	90.49	284	21	3	282	565	2	279	5e-177	500
HORVU2Hr1G005630.19	Traes_2BS_748FD4958.6	83.38	349	33	8	50	394	1	328	3e-173	492
HORVU2Hr1G005630.19	Traes_2BS_748FD4958.7	83.38	349	33	8	50	394	1	328	3e-173	492
HORVU2Hr1G005630.19	Traes_2BS_748FD4958.4	79.36	373	43	10	50	409	1	352	5e-172	490
HORVU2Hr1G005630.19	Traes_2BS_748FD4958.9	89.33	253	21	3	313	565	1	247	2e-151	433
HORVU2Hr1G005630.19	Traes_2BS_748FD4958.11	91.41	128	10	1	313	440	1	127	4e-80	246
HORVU2Hr1G005630.19	Traes_2BS_748FD4958.10	91.41	128	10	1	313	440	1	127	4e-80	246
HORVU2Hr1G005630.19	Traes_2BS_748FD4958.12	86.44	118	11	2	448	565	1	113	2e-53	174
HORVU2Hr1G005640.3	Traes_2BS_748FD4958.8	23.81	42	32	0	7	48	30	71	1.9	20.4
HORVU2Hr1G005640.3	Traes_2BS_748FD4958.11	25.81	31	23	0	18	48	9	39	3	19.6
HORVU2Hr1G005640.3	Traes_2BS_748FD4958.10	25.81	31	23	0	18	48	9	39	3	19.6
HORVU2Hr1G005640.3	Traes_2BS_748FD4958.9	25.81	31	23	0	18	48	9	39	4.2	19.2
HORVU2Hr1G005640.3	Traes_2BS_8800ED4EE.1	46.15	13	7	0	13	25	33	45	8	18.5
HORVU2Hr1G005640.3	Traes_2BS_8800ED4EE.6	46.15	13	7	0	13	25	33	45	8.5	18.5
HORVU2Hr1G005640.3	Traes_2BS_8800ED4EE.2	46.15	13	7	0	13	25	33	45	9.9	18.5
HORVU2Hr1G005650.6	Traes_2BS_0F6206782.3	96.98	1059	32	0	1	1059	1	1059	0	2092
HORVU2Hr1G005650.6	Traes_2BS_0F6206782.4	96.7	636	21	0	584	1219	1	636	0	1242
HORVU2Hr1G005650.6	Traes_2BS_0F6206782.5	96.7	636	21	0	584	1219	1	636	0	1242
HORVU2Hr1G005650.6	Traes_2BS_0F6206782.1	96.55	1219	42	0	1	1219	1	1219	0	2400
HORVU2Hr1G005650.6	Traes_2BS_0F6206782.2	96.55	1219	42	0	1	1219	1	1219	0	2400
HORVU2Hr1G005650.6	Traes_2BS_0F6206782.6	96.46	621	22	0	1	621	1	621	0	1236
HORVU2Hr1G005650.6	Traes_2BS_0F6206782.6	28.57	56	32	1	1016	1063	570	625	1.4	26.2
HORVU2Hr1G005650.6	Traes_2BS_3DBC04D39.2	33.33	36	20	1	1148	1179	55	90	7.2	23.9
HORVU2Hr1G005680.1	Traes_2BS_3BE74AB33.1	92.79	319	20	1	33	348	2	320	0	592
HORVU2Hr1G005680.1	Traes_2BS_3BE74AB33.2	96.25	160	6	0	189	348	2	161	5e-115	329
HORVU2Hr1G005680.1	Traes_2BS_29B89DAB1.1	36.67	30	19	0	68	97	36	65	6	21.9
HORVU2Hr1G005680.1	Traes_2BS_29B89DAB1.5	36.67	30	19	0	68	97	101	130	6.1	21.6
HORVU2Hr1G005690.10	Traes_2BS_23097C174.2	91.59	618	39	2	35	645	4	615	0	1155
HORVU2Hr1G005690.10	Traes_2BS_23097C174.1	90.94	651	46	2	2	645	171	815	0	1212
HORVU2Hr1G005690.10	Traes_2BS_23097C174.3	83.41	205	21	2	448	645	1	199	1e-109	330
HORVU2Hr1G005690.10	Traes_2BS_CE129FE6C.2	26.32	57	42	0	467	523	228	284	3.4	23.5
HORVU2Hr1G005690.10	Traes_2BS_F507513CF.9	24.56	57	38	1	444	500	70	121	5.9	23.1
HORVU2Hr1G005690.10	Traes_2BS_F507513CF.7	24.56	57	38	1	444	500	76	127	6	23.1
HORVU2Hr1G005690.10	Traes_2BS_F507513CF.5	24.56	57	38	1	444	500	76	127	6	23.1
HORVU2Hr1G005690.10	Traes_2BS_F507513CF.4	24.56	57	38	1	444	500	76	127	6	23.1
HORVU2Hr1G005690.10	Traes_2BS_F507513CF.6	24.56	57	38	1	444	500	76	127	6	23.1
HORVU2Hr1G005690.10	Traes_2BS_F507513CF.8	24.56	57	38	1	444	500	76	127	6	23.1
HORVU2Hr1G005690.10	Traes_2BS_F5283031D.1	24.44	90	59	2	145	234	123	203	6.6	22.7
HORVU2Hr1G005690.10	Traes_2BS_F507513CF.1	24.56	57	38	1	444	500	761	812	7.9	22.7
HORVU2Hr1G005690.10	Traes_2BS_457A03DD9.1	50	20	10	0	512	531	75	94	8.6	21.9
HORVU2Hr1G005760.2	Traes_2BS_1D4629397.2	32.35	34	13	1	16	49	133	156	3.4	23.9
HORVU2Hr1G005760.2	Traes_2BS_E836C5A07.2	40	25	15	0	146	170	30	54	9	22.3
HORVU2Hr1G005790.2	Traes_2BS_F507513CF.1	42.11	19	11	0	27	45	742	760	2.9	20.8
HORVU2Hr1G005790.2	Traes_2BS_F507513CF.8	42.11	19	11	0	27	45	57	75	3.5	20.4
HORVU2Hr1G005790.2	Traes_2BS_F507513CF.9	42.11	19	11	0	27	45	51	69	3.6	20.4
HORVU2Hr1G005790.2	Traes_2BS_F507513CF.7	42.11	19	11	0	27	45	57	75	3.6	20.4
HORVU2Hr1G005790.2	Traes_2BS_F507513CF.5	42.11	19	11	0	27	45	57	75	3.6	20.4
HORVU2Hr1G005790.2	Traes_2BS_F507513CF.4	42.11	19	11	0	27	45	57	75	3.6	20.4
HORVU2Hr1G005790.2	Traes_2BS_F507513CF.6	42.11	19	11	0	27	45	57	75	3.6	20.4
HORVU2Hr1G005790.2	Traes_2BS_20361C71D.1	50	18	7	1	85	102	92	107	4	20
HORVU2Hr1G005790.2	Traes_2BS_23097C174.2	70	10	3	0	76	85	138	147	7.2	19.6
HORVU2Hr1G005810.1	Traes_2BS_A4DB2F5FF.1	22.64	53	38	1	13	62	91	143	0.55	23.1
HORVU2Hr1G005810.1	Traes_2BS_F507513CF.1	50	16	8	0	33	48	309	324	0.66	23.1
HORVU2Hr1G005820.1	Traes_2BS_E836C5A07.1	40.62	32	18	1	31	62	17	47	0.59	23.1
HORVU2Hr1G005820.1	Traes_2BS_6015BC7C6.2	28.26	46	22	2	82	120	37	78	0.76	22.3
HORVU2Hr1G005820.1	Traes_2BS_EC2C40846.1	25	40	28	1	90	127	7	46	5	20
HORVU2Hr1G005820.1	Traes_2BS_DFC825EBF.1	29.41	34	24	0	12	45	186	219	8.1	19.6
HORVU2Hr1G005830.3	Traes_2BS_4AC3D17E8.1	29.41	51	35	1	6	55	121	171	0.57	21.2
HORVU2Hr1G005830.3	Traes_2BS_0FA5E53AD.1	29.41	51	35	1	6	55	121	171	0.73	21.2
HORVU2Hr1G005830.3	Traes_2BS_80E866F57.5	50	12	6	0	3	14	15	26	9.9	17.7
HORVU2Hr1G005880.1	Traes_2BS_23097C174.2	39.13	23	14	0	536	558	659	681	5	23.5
HORVU2Hr1G005880.1	Traes_2BS_23097C174.3	39.13	23	14	0	536	558	243	265	5.4	23.1
HORVU2Hr1G005880.1	Traes_2BS_8800ED4EE.6	40.91	22	13	0	252	273	119	140	7.2	22.7
HORVU2Hr1G005880.1	Traes_2BS_23097C174.1	39.13	23	14	0	536	558	859	881	7.2	22.7
HORVU2Hr1G005880.1	Traes_2BS_8800ED4EE.3	39.13	23	14	0	251	273	13	35	7.9	22.7
HORVU2Hr1G005880.1	Traes_2BS_8800ED4EE.2	40.91	22	13	0	252	273	153	174	8.4	22.7
HORVU2Hr1G005880.1	Traes_2BS_8800ED4EE.5	40.91	22	13	0	252	273	14	35	8.5	22.3
HORVU2Hr1G005880.1	Traes_2BS_8800ED4EE.1	40.91	22	13	0	252	273	183	204	8.7	22.7
HORVU2Hr1G005940.15	Traes_2BS_221659629.2	28.21	78	45	4	638	710	697	768	0.47	27.3
HORVU2Hr1G005940.15	Traes_2BS_221659629.1	28.21	78	45	4	638	710	1036	1107	0.52	27.3
HORVU2Hr1G005940.15	Traes_2BS_A984C71A6.10	40	25	15	0	803	827	47	71	3.8	24.3
HORVU2Hr1G005940.15	Traes_2BS_A984C71A6.11	40	25	15	0	803	827	47	71	3.8	24.3
HORVU2Hr1G005940.15	Traes_2BS_A984C71A6.12	40	25	15	0	803	827	47	71	3.8	24.3
HORVU2Hr1G005940.15	Traes_2BS_A984C71A6.9	40	25	15	0	803	827	47	71	3.8	24.3
HORVU2Hr1G005940.15	Traes_2BS_A984C71A6.8	40	25	15	0	803	827	47	71	3.8	24.3
HORVU2Hr1G005940.15	Traes_2BS_A984C71A6.7	40	25	15	0	803	827	47	71	4	24.3
HORVU2Hr1G005940.15	Traes_2BS_A984C71A6.6	40	25	15	0	803	827	47	71	4	24.3
HORVU2Hr1G005940.15	Traes_2BS_A984C71A6.5	40	25	15	0	803	827	47	71	4	24.3
HORVU2Hr1G005940.15	Traes_2BS_A984C71A6.1	40	25	15	0	803	827	47	71	4	24.3
HORVU2Hr1G005940.15	Traes_2BS_A984C71A6.4	40	25	15	0	803	827	47	71	4	24.3
HORVU2Hr1G005940.15	Traes_2BS_A984C71A6.3	40	25	15	0	803	827	163	187	4.8	23.9
HORVU2Hr1G005940.15	Traes_2BS_A984C71A6.2	40	25	15	0	803	827	165	189	5	23.9
HORVU2Hr1G005940.15	Traes_2BS_205406A4A.2	24.68	77	51	3	638	710	1036	1109	8.9	23.5
HORVU2Hr1G005940.15	Traes_2BS_205406A4A.1	24.68	77	51	3	638	710	1036	1109	8.9	23.5
HORVU2Hr1G006000.1	Traes_2BS_3BE74AB33.2	30.77	39	24	1	41	79	39	74	4.8	20.8
HORVU2Hr1G006000.1	Traes_2BS_0F6206782.6	55.56	9	4	0	16	24	547	555	7.2	20.8
HORVU2Hr1G006000.1	Traes_2BS_0F6206782.3	55.56	9	4	0	16	24	547	555	7.5	20.8
HORVU2Hr1G006000.1	Traes_2BS_0F6206782.1	55.56	9	4	0	16	24	547	555	7.5	20.8
HORVU2Hr1G006000.1	Traes_2BS_0F6206782.2	55.56	9	4	0	16	24	547	555	7.5	20.8
HORVU2Hr1G006000.1	Traes_2BS_3BE74AB33.1	33.33	39	23	1	41	79	198	233	7.5	20.8
HORVU2Hr1G006000.1	Traes_2BS_DF05B5E78.2	57.14	14	6	0	79	92	101	114	9.3	20
HORVU2Hr1G006010.1	Traes_2BS_221659629.1	33.33	39	26	0	209	247	574	612	0.065	28.5
HORVU2Hr1G006010.1	Traes_2BS_221659629.2	33.33	39	26	0	209	247	235	273	0.086	27.7
HORVU2Hr1G006010.1	Traes_2BS_AF733E06F.3	37.5	32	20	0	216	247	464	495	0.4	25.8
HORVU2Hr1G006010.1	Traes_2BS_AF733E06F.2	37.5	32	20	0	216	247	464	495	0.4	25.8
HORVU2Hr1G006010.1	Traes_2BS_AF733E06F.7	37.5	32	20	0	216	247	351	382	0.41	25.8
HORVU2Hr1G006010.1	Traes_2BS_A1F541056.1	37.93	29	18	0	301	329	157	185	0.44	25.4
HORVU2Hr1G006010.1	Traes_2BS_AF733E06F.1	37.5	32	20	0	216	247	418	449	0.47	25.4
HORVU2Hr1G006010.1	Traes_2BS_AF733E06F.5	37.5	32	20	0	216	247	418	449	0.47	25.4
HORVU2Hr1G006010.1	Traes_2BS_AF733E06F.6	37.5	32	20	0	216	247	418	449	0.47	25.4
HORVU2Hr1G006010.1	Traes_2BS_AF733E06F.4	37.5	32	20	0	216	247	418	449	0.47	25.4
HORVU2Hr1G006010.1	Traes_2BS_FFD2F60A3.2	31.43	35	24	0	224	258	146	180	2.7	23.1
HORVU2Hr1G006030.1	Traes_2BS_3DBC04D39.2	33.33	33	22	0	61	93	492	524	2.4	23.1
HORVU2Hr1G006030.1	Traes_2BS_9DB68FC47.3	33.33	33	19	1	182	214	212	241	3.6	22.3
HORVU2Hr1G006030.1	Traes_2BS_9DB68FC47.2	33.33	33	19	1	182	214	221	250	4.1	22.3
HORVU2Hr1G006030.1	Traes_2BS_9DB68FC47.1	33.33	33	19	1	182	214	221	250	4.1	22.3
HORVU2Hr1G006030.1	Traes_2BS_3DBC04D39.1	45.45	22	12	0	61	82	487	508	5.1	21.9
HORVU2Hr1G006030.1	Traes_2BS_3DBC04D39.3	45.45	22	12	0	61	82	471	492	5.2	21.9
HORVU2Hr1G006030.1	Traes_2BS_10B4AC7D5.1	33.33	27	17	1	189	214	131	157	7.7	21.2
HORVU2Hr1G006040.8	Traes_2BS_AF733E06F.1	34.84	353	199	9	224	565	51	383	2e-54	189
HORVU2Hr1G006040.8	Traes_2BS_AF733E06F.5	34.84	353	199	9	224	565	51	383	2e-54	189
HORVU2Hr1G006040.8	Traes_2BS_AF733E06F.6	34.84	353	199	9	224	565	51	383	2e-54	189
HORVU2Hr1G006040.8	Traes_2BS_AF733E06F.4	34.84	353	199	9	224	565	51	383	2e-54	189
HORVU2Hr1G006040.8	Traes_2BS_205406A4A.3	33.16	377	221	9	223	591	213	566	3e-54	193
HORVU2Hr1G006040.8	Traes_2BS_205406A4A.2	33.16	377	221	9	223	591	213	566	1e-53	192
HORVU2Hr1G006040.8	Traes_2BS_205406A4A.1	33.16	377	221	9	223	591	213	566	1e-53	192
HORVU2Hr1G006040.8	Traes_2BS_ACB7F2A4B.1	33.41	437	232	14	168	592	189	578	5e-52	187
HORVU2Hr1G006040.8	Traes_2BS_221659629.1	34.19	351	205	8	224	565	213	546	6e-52	187
HORVU2Hr1G006040.8	Traes_2BS_AF733E06F.3	34.78	345	194	9	232	565	105	429	1e-51	182
HORVU2Hr1G006040.8	Traes_2BS_AF733E06F.2	34.78	345	194	9	232	565	105	429	1e-51	182
HORVU2Hr1G006040.8	Traes_2BS_1D4629397.1	32.95	349	211	8	224	565	60	392	5e-51	179
HORVU2Hr1G006040.8	Traes_2BS_1D4629397.2	32.95	349	211	8	224	565	223	555	2e-50	179
HORVU2Hr1G006040.8	Traes_2BS_AF733E06F.7	33.73	335	191	9	242	565	2	316	5e-47	166
HORVU2Hr1G006040.8	Traes_2BS_FE7DF33CC.2	34.11	302	169	9	224	511	180	465	5e-38	140
HORVU2Hr1G006040.8	Traes_2BS_221659629.2	35.51	214	120	5	356	565	8	207	2e-31	123
HORVU2Hr1G006040.8	Traes_2BS_F2B08EA38.3	28.49	172	103	6	224	384	79	241	2e-11	58.2
HORVU2Hr1G006040.8	Traes_2BS_2EA84459D.1	27.82	133	87	3	188	312	159	290	3e-08	48.9
HORVU2Hr1G006040.8	Traes_2BS_2EA84459D.2	27.82	133	87	3	188	312	159	290	3e-08	48.9
HORVU2Hr1G006040.8	Traes_2BS_10B4AC7D5.1	25.17	151	104	5	442	589	1	145	4e-08	47.8
HORVU2Hr1G006040.8	Traes_2BS_F2B08EA38.2	28.36	67	40	2	499	565	9	67	0.0008	35.4

## Sheet: Supplementary Table 3
Supplementary Table 3. BLASTN (e-10) results of the barley query genes within Spr1 interval with hexaploid wheat genes present within Tsc2 interval.
Query acc.ver	Subject acc.ver	% identity	Alignment length	Mismatches	Gap opens	q. start	q. end	s. start	s. end	e-value	bit score
HORVU2Hr1G004720.5	Traes_2BS_8020C6788.4	90.139	933	77	6	9	941	546	1463	0	1199
HORVU2Hr1G004720.5	Traes_2BS_8020C6788.2	90.139	933	77	6	9	941	1185	2102	0	1199
HORVU2Hr1G004790.1	Traes_2BS_8020C6788.4	85.63	1190	159	6	377	1563	299	1479	0	1240
HORVU2Hr1G004790.1	Traes_2BS_8020C6788.2	85.63	1190	159	6	377	1563	938	2118	0	1240
HORVU2Hr1G004820.2	Traes_2BS_E8781CB70.3	93.651	378	24	0	1	378	1	378	3.65e-163	566
HORVU2Hr1G004820.2	Traes_2BS_E8781CB70.2	93.651	378	24	0	1	378	268	645	3.65e-163	566
HORVU2Hr1G004820.2	Traes_2BS_E8781CB70.1	93.651	378	24	0	1	378	292	669	3.65e-163	566
HORVU2Hr1G004830.1	Traes_2BS_71A3DD006.1	90.573	1326	118	2	1	1326	983	2301	0	1749
HORVU2Hr1G004830.1	Traes_2BS_71A3DD006.2	94.664	431	23	0	589	1019	1	431	0	669
HORVU2Hr1G004870.3	Traes_2BS_7CBF55D5C.1	85.169	445	57	6	1	438	1	443	1.61e-127	448
HORVU2Hr1G004870.3	Traes_2BS_7CBF55D5C.2	85.169	445	57	6	1	438	1	443	1.61e-127	448
HORVU2Hr1G004870.3	Traes_2BS_7CBF55D5C.4	88.76	258	28	1	181	438	70	326	1.7e-87	315
HORVU2Hr1G004870.3	Traes_2BS_7CBF55D5C.3	88.76	258	28	1	181	438	85	341	1.7e-87	315
HORVU2Hr1G004870.3	Traes_2BS_7CBF55D5C.5	90.041	241	23	1	198	438	3	242	2.2e-86	311
HORVU2Hr1G004890.4	Traes_2BS_F70FE410B.5	95.588	544	22	2	42	585	6	547	0	870
HORVU2Hr1G004890.4	Traes_2BS_F70FE410B.3	95.588	544	22	2	42	585	3	544	0	870
HORVU2Hr1G004890.4	Traes_2BS_F70FE410B.2	95.588	544	22	2	42	585	9	550	0	870
HORVU2Hr1G004890.4	Traes_2BS_F70FE410B.1	95.588	544	22	2	42	585	12	553	0	870
HORVU2Hr1G004890.4	Traes_2BS_F70FE410B.4	95.58	543	22	2	43	585	1	541	0	869
HORVU2Hr1G004930.1	Traes_2BS_B0381E37A.1	95.082	732	30	1	230	961	1	726	0	1147
HORVU2Hr1G004960.1	Traes_2BS_A984C71A6.3	92.952	979	61	5	217	1194	213	1184	0	1419
HORVU2Hr1G004960.1	Traes_2BS_A984C71A6.2	92.952	979	61	5	217	1194	219	1190	0	1419
HORVU2Hr1G004960.1	Traes_2BS_A984C71A6.10	93.787	837	51	1	358	1194	1	836	0	1256
HORVU2Hr1G004960.1	Traes_2BS_A984C71A6.11	93.787	837	51	1	358	1194	1	836	0	1256
HORVU2Hr1G004960.1	Traes_2BS_A984C71A6.12	93.787	837	51	1	358	1194	1	836	0	1256
HORVU2Hr1G004960.1	Traes_2BS_A984C71A6.9	93.787	837	51	1	358	1194	1	836	0	1256
HORVU2Hr1G004960.1	Traes_2BS_A984C71A6.8	93.787	837	51	1	358	1194	1	836	0	1256
HORVU2Hr1G004960.1	Traes_2BS_A984C71A6.7	93.87	832	51	0	358	1189	1	832	0	1254
HORVU2Hr1G004960.1	Traes_2BS_A984C71A6.6	93.87	832	51	0	358	1189	1	832	0	1254
HORVU2Hr1G004960.1	Traes_2BS_A984C71A6.5	93.863	831	51	0	358	1188	1	831	0	1253
HORVU2Hr1G004960.1	Traes_2BS_A984C71A6.1	93.863	831	51	0	358	1188	1	831	0	1253
HORVU2Hr1G004960.1	Traes_2BS_A984C71A6.4	93.863	831	51	0	358	1188	1	831	0	1253
HORVU2Hr1G004960.1	Traes_2BS_98815CE06.1	79.777	717	131	9	376	1082	19	731	2.05e-145	508
HORVU2Hr1G004980.2	Traes_2BS_7CBF55D5C.1	91.185	1021	82	5	34	1047	1	1020	0	1380
HORVU2Hr1G004980.2	Traes_2BS_7CBF55D5C.2	90.652	1027	82	6	34	1047	1	1026	0	1352
HORVU2Hr1G004980.2	Traes_2BS_7CBF55D5C.4	92.976	840	53	1	214	1047	70	909	0	1219
HORVU2Hr1G004980.2	Traes_2BS_7CBF55D5C.3	92.976	840	53	1	214	1047	85	924	0	1219
HORVU2Hr1G004980.2	Traes_2BS_7CBF55D5C.6	96.022	553	22	0	495	1047	18	570	0	900
HORVU2Hr1G004980.2	Traes_2BS_7CBF55D5C.5	92.527	455	34	0	231	685	3	457	0	652
HORVU2Hr1G004980.2	Traes_2BS_7CBF55D5C.5	94.636	261	14	0	787	1047	457	717	2.4e-114	405
HORVU2Hr1G005000.3	Traes_2BS_5F3F19DDA.1	88.023	693	70	10	84	768	6	693	0	833
HORVU2Hr1G005000.3	Traes_2BS_5F3F19DDA.2	85.743	498	61	9	84	576	6	498	3.56e-156	544
HORVU2Hr1G005060.4	Traes_2BS_F70FE410B.3	96.296	891	33	0	550	1440	1	891	0	1463
HORVU2Hr1G005060.4	Traes_2BS_F70FE410B.2	96.296	891	33	0	550	1440	7	897	0	1463
HORVU2Hr1G005060.4	Traes_2BS_F70FE410B.1	96.288	889	33	0	552	1440	12	900	0	1459
HORVU2Hr1G005060.4	Traes_2BS_F70FE410B.4	96.284	888	33	0	553	1440	1	888	0	1458
HORVU2Hr1G005060.4	Traes_2BS_F70FE410B.5	96.291	755	28	0	551	1305	5	759	0	1240
HORVU2Hr1G005100.2	Traes_2BS_71A3DD006.1	88.437	2309	255	5	1	2305	1	2301	0	2774
HORVU2Hr1G005100.2	Traes_2BS_71A3DD006.2	94.664	431	23	0	1568	1998	1	431	0	669
HORVU2Hr1G005110.4	Traes_2BS_E8781CB70.1	93.722	669	42	0	422	1090	1	669	0	1003
HORVU2Hr1G005110.4	Traes_2BS_E8781CB70.2	93.488	645	42	0	446	1090	1	645	0	959
HORVU2Hr1G005110.4	Traes_2BS_E8781CB70.3	93.651	378	24	0	713	1090	1	378	1.59e-162	566
HORVU2Hr1G005140.20	Traes_2BS_29B89DAB1.5	81.25	208	34	4	178	382	207	412	1.49e-41	163
HORVU2Hr1G005140.20	Traes_2BS_29B89DAB1.1	81.25	208	34	4	178	382	12	217	1.49e-41	163
HORVU2Hr1G005150.5	Traes_2BS_123F996CE.1	92.573	579	43	0	463	1041	1	579	0	832
HORVU2Hr1G005150.5	Traes_2BS_123F996CE.2	92.593	540	40	0	502	1041	22	561	0	776
HORVU2Hr1G005150.5	Traes_2BS_123F996CE.3	92.776	526	38	0	500	1025	29	554	0	761
HORVU2Hr1G005160.1	Traes_2BS_9A3A0C6E9.1	92.136	1564	109	6	424	1983	1	1554	0	2194
HORVU2Hr1G005160.1	Traes_2BS_AAEA82201.1	88.889	207	14	6	1	204	1	201	2.94e-66	246
HORVU2Hr1G005170.1	Traes_2BS_F828BA5F41.1	95.125	2154	87	11	272	2422	1	2139	0	3380
HORVU2Hr1G005170.1	Traes_2BS_F828BA5F4.1	95.125	2154	87	11	272	2422	1	2139	0	3380
HORVU2Hr1G005180.1	Traes_2BS_93D8EDA83.1	96.063	127	3	2	170	296	124	248	1.51e-54	206
HORVU2Hr1G005180.1	Traes_2BS_93D8EDA83.2	96.063	127	3	2	170	296	103	227	1.51e-54	206
HORVU2Hr1G005180.1	Traes_2BS_93D8EDA831.1	96.063	127	3	2	170	296	124	248	1.51e-54	206
HORVU2Hr1G005180.1	Traes_2BS_93D8EDA831.2	96.063	127	3	2	170	296	103	227	1.51e-54	206
HORVU2Hr1G005180.1	Traes_2BS_93D8EDA83.4	93.893	131	5	2	166	296	130	257	3.27e-51	195
HORVU2Hr1G005180.1	Traes_2BS_93D8EDA83.3	93.893	131	5	2	166	296	130	257	3.27e-51	195
HORVU2Hr1G005180.1	Traes_2BS_93D8EDA831.4	93.893	131	5	2	166	296	130	257	3.27e-51	195
HORVU2Hr1G005180.1	Traes_2BS_93D8EDA831.3	93.893	131	5	2	166	296	130	257	3.27e-51	195
HORVU2Hr1G005210.2	Traes_2BS_29B89DAB1.4	90.353	539	52	0	296	834	8	546	0	708
HORVU2Hr1G005210.2	Traes_2BS_29B89DAB1.1	90.485	536	51	0	299	834	284	819	0	708
HORVU2Hr1G005210.2	Traes_2BS_29B89DAB1.1	88.426	216	25	0	33	248	18	233	4.36e-71	261
HORVU2Hr1G005210.2	Traes_2BS_29B89DAB1.3	89.98	489	49	0	299	787	2	490	0	632
HORVU2Hr1G005210.2	Traes_2BS_29B89DAB1.2	89.837	492	50	0	296	787	8	499	0	632
HORVU2Hr1G005210.2	Traes_2BS_29B89DAB1.5	88.571	210	24	0	33	242	213	422	2.03e-69	255
HORVU2Hr1G005220.3	Traes_2BS_0FA5E53AD.1	95.351	1183	55	0	6	1188	3	1185	0	1881
HORVU2Hr1G005220.3	Traes_2BS_4AC3D17E8.1	92.709	919	67	0	6	924	3	921	0	1327
HORVU2Hr1G005220.3	Traes_2BS_A3FACFBB7.1	91.77	243	20	0	946	1188	1	243	2.81e-94	339
HORVU2Hr1G005220.3	Traes_2BS_71E63BE53.1	70.968	713	167	34	42	734	45	737	1.42e-32	134
HORVU2Hr1G005230.1	Traes_2BS_29B89DAB1.4	93.738	543	34	0	490	1032	4	546	0	815
HORVU2Hr1G005230.1	Traes_2BS_29B89DAB1.1	93.855	537	33	0	496	1032	283	819	0	809
HORVU2Hr1G005230.1	Traes_2BS_29B89DAB1.1	94.372	231	13	0	216	446	3	233	2.42e-99	355
HORVU2Hr1G005230.1	Traes_2BS_29B89DAB1.2	93.548	496	32	0	490	985	4	499	0	739
HORVU2Hr1G005230.1	Traes_2BS_29B89DAB1.3	93.673	490	31	0	496	985	1	490	0	734
HORVU2Hr1G005230.1	Traes_2BS_29B89DAB1.5	93.211	383	26	0	57	439	39	421	3.69e-162	564
HORVU2Hr1G005310.2	Traes_2BS_BB2D4D611.2	82.383	1385	205	21	1	1358	1	1373	0	1170
HORVU2Hr1G005310.2	Traes_2BS_BB2D4D611.1	82.049	1376	199	25	1	1358	1	1346	0	1129
HORVU2Hr1G005310.2	Traes_2BS_F5283031D.1	82.038	952	136	16	427	1353	1	942	0	778
HORVU2Hr1G005310.2	Traes_2BS_A4DB2F5FF.1	84.197	791	96	14	1	766	1	787	0	741
HORVU2Hr1G005310.2	Traes_2BS_F2410FE2C.1	84.43	745	86	21	634	1362	2	732	0	706
HORVU2Hr1G005310.2	Traes_2BS_BB2D4D611.3	80.383	678	119	10	691	1358	1	674	1.09e-143	503
HORVU2Hr1G005310.2	Traes_2BS_DE215DD14.1	78.027	669	123	17	703	1350	13	678	1.48e-112	399
HORVU2Hr1G005320.3	Traes_2BS_E836C5A07.1	97.436	858	22	0	1	858	394	1251	0	1463
HORVU2Hr1G005320.3	Traes_2BS_E836C5A07.2	97.336	488	13	0	1	488	166	653	0	830
HORVU2Hr1G005330.1	Traes_2BS_BB2D4D611.2	83.524	1396	171	32	1	1368	1	1365	0	1249
HORVU2Hr1G005330.1	Traes_2BS_BB2D4D611.1	83.273	1387	164	37	1	1368	1	1338	0	1214
HORVU2Hr1G005330.1	Traes_2BS_DE215DD14.1	89.557	699	52	10	700	1383	1	693	0	867
HORVU2Hr1G005330.1	Traes_2BS_A4DB2F5FF.1	83.271	801	104	16	1	783	1	789	0	710
HORVU2Hr1G005330.1	Traes_2BS_F5283031D.1	80.314	955	158	18	426	1368	3	939	0	695
HORVU2Hr1G005330.1	Traes_2BS_BB2D4D611.3	82.916	679	93	8	700	1368	1	666	8.19e-170	590
HORVU2Hr1G005330.1	Traes_2BS_F2410FE2C.1	81.522	736	112	14	643	1368	2	723	3.81e-168	584
HORVU2Hr1G005330.1	Traes_2BS_3DB800E5C.1	85.043	234	35	0	1	234	1	234	3.42e-64	239
HORVU2Hr1G005350.1	Traes_2BS_BB2D4D611.2	80.769	1404	207	42	1	1380	1	1365	0	1038
HORVU2Hr1G005350.1	Traes_2BS_BB2D4D611.1	80.214	1400	195	41	1	1380	1	1338	0	976
HORVU2Hr1G005350.1	Traes_2BS_F5283031D.1	83.455	961	130	16	427	1380	1	939	0	867
HORVU2Hr1G005350.1	Traes_2BS_F2410FE2C.1	84.253	743	88	12	646	1380	2	723	0	697
HORVU2Hr1G005350.1	Traes_2BS_BB2D4D611.3	78.571	686	109	28	708	1380	6	666	4.12e-118	418
HORVU2Hr1G005350.1	Traes_2BS_DE215DD14.1	76.956	703	114	31	717	1395	15	693	9.12e-100	357
HORVU2Hr1G005350.1	Traes_2BS_3DB800E5C.1	83.333	234	39	0	1	234	1	234	1.61e-57	217
HORVU2Hr1G005420.1	Traes_2BS_8CE1C72E3.1	94.783	920	44	2	51	969	27	943	0	1430
HORVU2Hr1G005420.1	Traes_2BS_8CE1C72E3.2	94.27	925	44	3	51	969	88	1009	0	1406
HORVU2Hr1G005420.1	Traes_2BS_8CE1C72E3.3	94.582	886	44	2	85	969	1	883	0	1367
HORVU2Hr1G005420.1	Traes_2BS_8CE1C72E3.4	94.582	886	44	2	85	969	1	883	0	1367
HORVU2Hr1G005420.1	Traes_2BS_8CE1C72E3.5	98.193	332	6	0	319	650	1	332	3.44e-167	580
HORVU2Hr1G005420.1	Traes_2BS_8CE1C72E3.5	95.862	145	6	0	648	792	408	552	3.08e-63	235
HORVU2Hr1G005470.7	Traes_2BS_8281050F1.1	93.25	800	54	0	626	1425	395	1194	0	1179
HORVU2Hr1G005470.7	Traes_2BS_8281050F1.1	96.517	402	14	0	148	549	1	402	0	665
HORVU2Hr1G005470.7	Traes_2BS_8281050F11.1	93.25	800	54	0	626	1425	395	1194	0	1179
HORVU2Hr1G005470.7	Traes_2BS_8281050F11.1	96.517	402	14	0	148	549	1	402	0	665
HORVU2Hr1G005480.7	Traes_2BS_019FCAD9B.1	95.868	726	27	1	1	723	1	726	0	1171
HORVU2Hr1G005480.7	Traes_2BS_019FCAD9B1.1	95.868	726	27	1	1	723	1	726	0	1171
HORVU2Hr1G005510.3	Traes_2BS_2B59EDA36.3	94.72	322	17	0	36	357	15	336	9.83e-144	501
HORVU2Hr1G005510.3	Traes_2BS_2B59EDA36.2	89.744	312	32	0	36	347	15	326	3.69e-113	399
HORVU2Hr1G005510.3	Traes_2BS_2B59EDA36.1	82.051	312	56	0	36	347	267	578	3.91e-73	267
HORVU2Hr1G005520.1	Traes_2BS_2B59EDA36.1	94.038	369	16	2	25	387	220	588	8.1e-160	555
HORVU2Hr1G005520.1	Traes_2BS_2B59EDA36.2	88.146	329	37	2	60	387	9	336	2.42e-110	390
HORVU2Hr1G005530.2	Traes_2BS_DFC825EBF.1	95.793	618	26	0	133	750	130	747	0	998
HORVU2Hr1G005530.2	Traes_2BS_DFC825EBF.1	94.34	53	3	0	11	63	8	60	3.27e-17	82.4
HORVU2Hr1G005590.1	Traes_2BS_2B59EDA36.1	95.122	328	16	0	3	330	261	588	8.99e-149	518
HORVU2Hr1G005590.1	Traes_2BS_2B59EDA36.2	88.146	329	37	2	3	330	9	336	2.04e-110	390
HORVU2Hr1G005600.2	Traes_2BS_DFC825EBF.1	95.575	678	30	0	100	777	70	747	0	1086
HORVU2Hr1G005620.1	Traes_2BS_457A03DD9.2	91.605	405	16	5	1	393	1	399	1.78e-156	544
HORVU2Hr1G005620.1	Traes_2BS_457A03DD9.1	91.605	405	16	5	1	393	124	522	1.78e-156	544
HORVU2Hr1G005630.19	Traes_2BS_748FD4958.2	91.288	1297	86	14	407	1697	155	1430	0	1744
HORVU2Hr1G005630.19	Traes_2BS_748FD4958.2	87.821	156	13	5	222	377	12	161	9.3e-46	178
HORVU2Hr1G005630.19	Traes_2BS_748FD4958.1	91.288	1297	86	14	407	1697	209	1484	0	1744
HORVU2Hr1G005630.19	Traes_2BS_748FD4958.1	86.413	184	13	6	200	377	38	215	1.19e-49	191
HORVU2Hr1G005630.19	Traes_2BS_748FD4958.8	92.047	855	50	9	843	1697	3	839	0	1186
HORVU2Hr1G005630.19	Traes_2BS_748FD4958.3	91.57	866	60	8	407	1265	209	1068	0	1182
HORVU2Hr1G005630.19	Traes_2BS_748FD4958.3	86.413	184	13	6	200	377	38	215	1.19e-49	191
HORVU2Hr1G005630.19	Traes_2BS_748FD4958.5	91.57	866	60	8	407	1265	209	1068	0	1182
HORVU2Hr1G005630.19	Traes_2BS_748FD4958.5	86.413	184	13	6	200	377	38	215	1.19e-49	191
HORVU2Hr1G005630.19	Traes_2BS_748FD4958.4	91.57	866	60	8	407	1265	209	1068	0	1182
HORVU2Hr1G005630.19	Traes_2BS_748FD4958.4	86.413	184	13	6	200	377	38	215	1.19e-49	191
HORVU2Hr1G005630.19	Traes_2BS_748FD4958.6	91.304	782	56	7	407	1182	209	984	0	1057
HORVU2Hr1G005630.19	Traes_2BS_748FD4958.6	86.413	184	13	6	200	377	38	215	1.19e-49	191
HORVU2Hr1G005630.19	Traes_2BS_748FD4958.7	91.304	782	56	7	407	1182	209	984	0	1057
HORVU2Hr1G005630.19	Traes_2BS_748FD4958.7	86.413	184	13	6	200	377	38	215	1.19e-49	191
HORVU2Hr1G005630.19	Traes_2BS_748FD4958.9	91.327	761	48	9	937	1697	1	743	0	1024
HORVU2Hr1G005630.19	Traes_2BS_748FD4958.11	91.932	409	30	2	937	1345	1	406	1.31e-163	569
HORVU2Hr1G005630.19	Traes_2BS_748FD4958.10	91.932	409	30	2	937	1345	1	406	1.31e-163	569
HORVU2Hr1G005630.19	Traes_2BS_748FD4958.12	90.73	356	18	7	1342	1697	1	341	8.24e-131	460
HORVU2Hr1G005650.6	Traes_2BS_0F6206782.1	95.628	3660	160	0	1	3660	1	3660	0	5873
HORVU2Hr1G005650.6	Traes_2BS_0F6206782.2	95.628	3660	160	0	1	3660	1	3660	0	5873
HORVU2Hr1G005650.6	Traes_2BS_0F6206782.3	96.003	3177	127	0	1	3177	1	3177	0	5164
HORVU2Hr1G005650.6	Traes_2BS_0F6206782.4	95.552	1911	85	0	1750	3660	1	1911	0	3059
HORVU2Hr1G005650.6	Traes_2BS_0F6206782.5	95.552	1911	85	0	1750	3660	1	1911	0	3059
HORVU2Hr1G005650.6	Traes_2BS_0F6206782.6	95.527	1878	82	1	1	1876	1	1878	0	3001
